# Supplementary material for: The Influence of the Germline HSD3B1 Adrenal-Permissive Allele (c.1100 C) on the Somatic Alteration Landscape, the Transcriptome, and Immune Cell Infiltration in Prostate Cancer
Source: Cancers (Basel). 2025 Apr 9;17(8):1270. doi: 10.3390/cancers17081270 (PMC12025685; doi:10.3390/cancers17081270)
Supplement: Supplementary file 1 [file cancers-17-01270-s001.zip]

Archive with 1 entries (1 files):
- cancers-3517988-supplementary.xlsx
