# Supplementary material for: The Influence of the Germline HSD3B1 Adrenal-Permissive Allele (c.1100 C) on the Somatic Alteration Landscape, the Transcriptome, and Immune Cell Infiltration in Prostate Cancer
Source: Cancers (Basel). 2025 Apr 9;17(8):1270. doi: 10.3390/cancers17081270 (PMC12025685; doi:10.3390/cancers17081270)
Supplement: Supplementary file 1 [file cancers-17-01270-s001.zip › cancers-3517988-supplementary.xlsx]

## Sheet: Supplememtary Table S1
Supplementary Table S1. HSD3B1 Genotype by metastatis site
Specimen site	Total cases, N	Characteristics	AA (Adrenal-restrictive)	AC (Adrenal permissive-heterozygous)	CC (Adrenal permissive- homozygous)	Uncategorized
Prostate	4163	Number of cases, N	2023	1349	586	205
		Median age [range]	67 [37 - >89]	67 [35 - >89]	68 [36 - >89]	68 [36 - >89]
Lung	109	Number of cases, N	54	30	19	6
		Median age [range]	70.5 [53 - 89]	70 [56 - 89]	74 [54 - 85]	70 [63 - 79]
Liver	311	Number of cases, N	146	77	41	47
		Median age [range]	72 [48 - >89]	71 [52 - 86]	71 [45 - >89]	69 [51 - 85]
Bone	525	Number of cases, N	250	156	68	51
		Median age [range]	71 [49 - >89]	72 [48 - >89]	70 [45 - 89]	73 [44 - >89]
Lymph-node	766	Number of cases, N	387	218	86	75
		Median age [range]	69 [43 - >89]	69 [43 - >89]	69 [50 - 86]	69 [44 - 89]
Other metastatic sites	630	Number of cases, N	322	169	74	65
(e.g. Peritoneum, Retroperitoneum, bladder, adrenal gland, brain, etc)		Median age [range]	70 [39 - >89]	73 [50 - 88]	68.5 [45 - 87]	72 [55 - >89]

## Sheet: Supplementary Table S2
Supplementary Table S2. Gene expression fold-change by tumor sites, organized by HSD3B1 genotypes
	Prostate			Lymph			Bone			Lung			Liver
gene	FC (CC/AA)	statistics	q-value (adj p-value)	FC (CC/AA)	statistics	q-value	FC (CC/AA)	statistics	q-value	FC (CC/AA)	statistics	q-value	FC (CC/AA)	statistics	q-value
A1BG	0.986207	Mann-Whitney U	1.14e-22	0.872823	Mann-Whitney U	0.952411	1.15514	Mann-Whitney U	0.952411	0.808149	Mann-Whitney U	0.952411	0.869501	Mann-Whitney U	0.952411
A1CF	0.908481	Mann-Whitney U	3.31e-10	1.09111	Mann-Whitney U	0.712969	0.877923	Mann-Whitney U	0.712969	0.541605	Mann-Whitney U	0.712969	1.05699	Mann-Whitney U	0.712969
A2M	1.06146	Mann-Whitney U	3.09e-09	1.02673	Mann-Whitney U	0.71582	0.947876	Mann-Whitney U	0.71582	0.648689	Mann-Whitney U	0.71582	0.952354	Mann-Whitney U	0.71582
A2M-AS1	0.967849	Mann-Whitney U	3.09e-09	1.0766	Mann-Whitney U	0.997355	1.12993	Mann-Whitney U	0.997355	0.944389	Mann-Whitney U	0.997355	1.80813	Mann-Whitney U	0.997355
A2ML1	0.907002	Mann-Whitney U	3.09e-09	0.944573	Mann-Whitney U	0.627958	1.70721	Mann-Whitney U	0.627958	0.676246	Mann-Whitney U	0.627958	1.24545	Mann-Whitney U	0.627958
A2ML1-AS1		Mann-Whitney U	3.09e-09		Mann-Whitney U	0.970655		Mann-Whitney U	0.970655		Mann-Whitney U	0.970655		Mann-Whitney U	0.970655
A2ML1-AS2		Mann-Whitney U	3.09e-09		Mann-Whitney U	0.752312		Mann-Whitney U	0.752312		Mann-Whitney U	0.752312		Mann-Whitney U	0.752312
A2MP1		Mann-Whitney U	3.55e-09		Mann-Whitney U	0.996639		Mann-Whitney U	0.996639		Mann-Whitney U	0.996639		Mann-Whitney U	0.996639
A3GALT2	0.960015	Mann-Whitney U	4.8e-09	0.653386	Mann-Whitney U	0.888837	1.9099	Mann-Whitney U	0.888837	0.451148	Mann-Whitney U	0.888837	1.10953	Mann-Whitney U	0.888837
A4GALT	1.02666	Mann-Whitney U	2.1e-08	1.02283	Mann-Whitney U	0.970293	1.11695	Mann-Whitney U	0.970293	0.94896	Mann-Whitney U	0.970293	1.12776	Mann-Whitney U	0.970293
A4GNT	0.877353	Mann-Whitney U	1.9e-07	0.75904	Mann-Whitney U	0.722738	1.33606	Mann-Whitney U	0.722738	0.431821	Mann-Whitney U	0.722738	1.48105	Mann-Whitney U	0.722738
AAAS	0.977735	Mann-Whitney U	2.23e-07	1.04715	Mann-Whitney U	0.930298	1.08918	Mann-Whitney U	0.930298	0.834114	Mann-Whitney U	0.930298	0.938586	Mann-Whitney U	0.930298
AACS	0.972351	Mann-Whitney U	2.23e-07	1.0165	Mann-Whitney U	0.771717	1.11129	Mann-Whitney U	0.771717	0.752983	Mann-Whitney U	0.771717	0.97626	Mann-Whitney U	0.771717
AACSP1		Mann-Whitney U	1.07e-06		Mann-Whitney U	0.930298	inf	Mann-Whitney U	0.930298		Mann-Whitney U	0.930298		Mann-Whitney U	0.930298
AADAC	0.904491	Mann-Whitney U	1.46e-06	0.76135	Mann-Whitney U	0.704722	1.43965	Mann-Whitney U	0.704722	0.323284	Mann-Whitney U	0.704722	1.28331	Mann-Whitney U	0.704722
AADACL3	0.763412	Mann-Whitney U	1.89e-06	1.10353	Mann-Whitney U	0.465337	0.785199	Mann-Whitney U	0.465337	0.298169	Mann-Whitney U	0.465337	0.997886	Mann-Whitney U	0.465337
AADACL4	0.890904	Mann-Whitney U	1.89e-06	0.850048	Mann-Whitney U	0.793301	1.7371	Mann-Whitney U	0.793301	0.472864	Mann-Whitney U	0.793301	1.16931	Mann-Whitney U	0.793301
AADAT	0.955433	Mann-Whitney U	1.89e-06	0.877147	Mann-Whitney U	0.934219	1.00251	Mann-Whitney U	0.934219	1.17791	Mann-Whitney U	0.934219	0.883375	Mann-Whitney U	0.934219
AAED1	0.992666	Mann-Whitney U	2.08e-06	0.982512	Mann-Whitney U	0.806131	0.928542	Mann-Whitney U	0.806131	1.24692	Mann-Whitney U	0.806131	0.981155	Mann-Whitney U	0.806131
AAGAB	1.02073	Mann-Whitney U	2.21e-06	0.968752	Mann-Whitney U	0.98533	1.13147	Mann-Whitney U	0.98533	0.821844	Mann-Whitney U	0.98533	0.90057	Mann-Whitney U	0.98533
AAK1	0.966098	Mann-Whitney U	5.14e-06	0.795196	Mann-Whitney U	0.847224	0.924255	Mann-Whitney U	0.847224	0.99645	Mann-Whitney U	0.847224	0.9774	Mann-Whitney U	0.847224
AAMDC	1.01124	Mann-Whitney U	6.86e-06	0.928216	Mann-Whitney U	0.957709	1.13289	Mann-Whitney U	0.957709	0.980486	Mann-Whitney U	0.957709	0.884218	Mann-Whitney U	0.957709
AAMP	1.02219	Mann-Whitney U	9.14e-06	1.05607	Mann-Whitney U	0.792553	1.08343	Mann-Whitney U	0.792553	0.873971	Mann-Whitney U	0.792553	1.15431	Mann-Whitney U	0.792553
AANAT	0.959819	Mann-Whitney U	2.12e-05	0.890796	Mann-Whitney U	0.977226	2.18408	Mann-Whitney U	0.977226	1.03571	Mann-Whitney U	0.977226	0.818513	Mann-Whitney U	0.977226
AAR2	0.978622	Mann-Whitney U	2.15e-05	1.04644	Mann-Whitney U	0.986505	1.10301	Mann-Whitney U	0.986505	0.821954	Mann-Whitney U	0.986505	1.15998	Mann-Whitney U	0.986505
AARD	0.928364	Mann-Whitney U	2.38e-05	1.04722	Mann-Whitney U	0.712969	1.76461	Mann-Whitney U	0.712969	0.357345	Mann-Whitney U	0.712969	0.802174	Mann-Whitney U	0.712969
AARS	1.00651	Mann-Whitney U	3.47e-05	1.09638	Mann-Whitney U	0.931029	1.09398	Mann-Whitney U	0.931029	0.95791	Mann-Whitney U	0.931029	0.94942	Mann-Whitney U	0.931029
AARS2	1.01102	Mann-Whitney U	4.28e-05	1.03218	Mann-Whitney U	0.987076	1.13772	Mann-Whitney U	0.987076	0.886878	Mann-Whitney U	0.987076	0.876315	Mann-Whitney U	0.987076
AARSD1	1.01904	Mann-Whitney U	4.58e-05	1.01908	Mann-Whitney U	1	1.13611	Mann-Whitney U	1	0.770233	Mann-Whitney U	1	0.938374	Mann-Whitney U	1
AASDH	0.994034	Mann-Whitney U	4.66e-05	0.916003	Mann-Whitney U	0.67508	1.05049	Mann-Whitney U	0.67508	0.704997	Mann-Whitney U	0.67508	0.993505	Mann-Whitney U	0.67508
AASDHPPT	0.993042	Mann-Whitney U	4.88e-05	0.910755	Mann-Whitney U	0.976742	1.11013	Mann-Whitney U	0.976742	0.975583	Mann-Whitney U	0.976742	0.929081	Mann-Whitney U	0.976742
AASS	1.00298	Mann-Whitney U	5.1e-05	0.893321	Mann-Whitney U	0.901047	1.12564	Mann-Whitney U	0.901047	1.18923	Mann-Whitney U	0.901047	0.780359	Mann-Whitney U	0.901047
AATF	0.986286	Mann-Whitney U	5.45e-05	0.962814	Mann-Whitney U	0.945071	1.11991	Mann-Whitney U	0.945071	1.11876	Mann-Whitney U	0.945071	1.07276	Mann-Whitney U	0.945071
AATK	0.97387	Mann-Whitney U	5.45e-05	0.798192	Mann-Whitney U	0.930298	0.826958	Mann-Whitney U	0.930298	1.25917	Mann-Whitney U	0.930298	1.42234	Mann-Whitney U	0.930298
AATK-AS1		Mann-Whitney U	5.66e-05		Mann-Whitney U	0.42887		Mann-Whitney U	0.42887		Mann-Whitney U	0.42887		Mann-Whitney U	0.42887
ABAT	1.0443	Mann-Whitney U	6.18e-05	0.82561	Mann-Whitney U	0.842809	0.905577	Mann-Whitney U	0.842809	1.3901	Mann-Whitney U	0.842809	0.553774	Mann-Whitney U	0.842809
ABCA1	0.945843	Mann-Whitney U	6.33e-05	1.00199	Mann-Whitney U	0.957709	1.13088	Mann-Whitney U	0.957709	0.631899	Mann-Whitney U	0.957709	1.13916	Mann-Whitney U	0.957709
ABCA10	0.917342	Mann-Whitney U	7.21e-05	1.05141	Mann-Whitney U	0.706174	1.01999	Mann-Whitney U	0.706174	0.9355	Mann-Whitney U	0.706174	0.969422	Mann-Whitney U	0.706174
ABCA11P	0.95663	Mann-Whitney U	8.66e-05	1.16602	Mann-Whitney U	0.921438	0.928829	Mann-Whitney U	0.921438	0.880049	Mann-Whitney U	0.921438	0.940646	Mann-Whitney U	0.921438
ABCA12	0.991082	Mann-Whitney U	8.66e-05	0.991081	Mann-Whitney U	0.986731	1.58424	Mann-Whitney U	0.986731	2.038	Mann-Whitney U	0.986731	1.92733	Mann-Whitney U	0.986731
ABCA13	0.855173	Mann-Whitney U	8.66e-05	0.946682	Mann-Whitney U	0.651508	1.72074	Mann-Whitney U	0.651508	0.476469	Mann-Whitney U	0.651508	0.8411	Mann-Whitney U	0.651508
ABCA17P	1.05099	Mann-Whitney U	8.66e-05	0.986427	Mann-Whitney U	0.82479	1.07667	Mann-Whitney U	0.82479	0.713512	Mann-Whitney U	0.82479	1.3411	Mann-Whitney U	0.82479
ABCA2	0.963045	Mann-Whitney U	0.000107559	0.999085	Mann-Whitney U	0.890968	1.07093	Mann-Whitney U	0.890968	0.75437	Mann-Whitney U	0.890968	0.947245	Mann-Whitney U	0.890968
ABCA3	0.963527	Mann-Whitney U	0.00010819	0.981215	Mann-Whitney U	0.789843	0.958134	Mann-Whitney U	0.789843	0.656152	Mann-Whitney U	0.789843	0.828096	Mann-Whitney U	0.789843
ABCA4	0.863139	Mann-Whitney U	0.000129294	0.672447	Mann-Whitney U	0.712969	1.12862	Mann-Whitney U	0.712969	1.07882	Mann-Whitney U	0.712969	0.827055	Mann-Whitney U	0.712969
ABCA5	0.943485	Mann-Whitney U	0.000156328	1.00219	Mann-Whitney U	0.792553	1.04473	Mann-Whitney U	0.792553	0.871349	Mann-Whitney U	0.792553	0.797875	Mann-Whitney U	0.792553
ABCA6	0.939093	Mann-Whitney U	0.000162561	0.889792	Mann-Whitney U	0.684372	0.931605	Mann-Whitney U	0.684372	0.802005	Mann-Whitney U	0.684372	1.12014	Mann-Whitney U	0.684372
ABCA7	1.02407	Mann-Whitney U	0.000225197	0.98785	Mann-Whitney U	0.873673	1.65322	Mann-Whitney U	0.873673	0.794089	Mann-Whitney U	0.873673	1.34206	Mann-Whitney U	0.873673
ABCA8	1.0104	Mann-Whitney U	0.000227874	1.19456	Mann-Whitney U	0.873673	0.832243	Mann-Whitney U	0.873673	0.897608	Mann-Whitney U	0.873673	1.11994	Mann-Whitney U	0.873673
ABCA9	0.892563	Mann-Whitney U	0.000227874	0.925195	Mann-Whitney U	0.634368	1.16385	Mann-Whitney U	0.634368	0.846834	Mann-Whitney U	0.634368	1.35884	Mann-Whitney U	0.634368
ABCA9-AS1		Mann-Whitney U	0.000229832		Mann-Whitney U	0.994611		Mann-Whitney U	0.994611		Mann-Whitney U	0.994611		Mann-Whitney U	0.994611
ABCB1	0.996397	Mann-Whitney U	0.000229832	0.95282	Mann-Whitney U	0.964161	0.865831	Mann-Whitney U	0.964161	0.652137	Mann-Whitney U	0.964161	1.00136	Mann-Whitney U	0.964161
ABCB10	0.997164	Mann-Whitney U	0.000230336	0.90984	Mann-Whitney U	0.957709	1.04546	Mann-Whitney U	0.957709	0.901919	Mann-Whitney U	0.957709	0.908531	Mann-Whitney U	0.957709
ABCB10P1	0.85064	Mann-Whitney U	0.000255041	0.726381	Mann-Whitney U	0.777023	1.18528	Mann-Whitney U	0.777023	1.02548	Mann-Whitney U	0.777023	inf	Mann-Whitney U	0.777023
ABCB10P3		Mann-Whitney U	0.00028541		Mann-Whitney U	0.7783		Mann-Whitney U	0.7783		Mann-Whitney U	0.7783		Mann-Whitney U	0.7783
ABCB10P4		Mann-Whitney U	0.000302233		Mann-Whitney U	0.791109	inf	Mann-Whitney U	0.791109		Mann-Whitney U	0.791109		Mann-Whitney U	0.791109
ABCB4	0.957474	Mann-Whitney U	0.000357709	0.718631	Mann-Whitney U	0.811216	1.02771	Mann-Whitney U	0.811216	0.860077	Mann-Whitney U	0.811216	0.980038	Mann-Whitney U	0.811216
ABCB5	0.918187	Mann-Whitney U	0.000497355	0.861994	Mann-Whitney U	0.760286	1.43295	Mann-Whitney U	0.760286	1.63946	Mann-Whitney U	0.760286	0.850051	Mann-Whitney U	0.760286
ABCB6	1.04346	Mann-Whitney U	0.000557642	1.08603	Mann-Whitney U	0.983866	1.16055	Mann-Whitney U	0.983866	0.954265	Mann-Whitney U	0.983866	0.90932	Mann-Whitney U	0.983866
ABCB7	0.962222	Mann-Whitney U	0.00058011	1.02989	Mann-Whitney U	0.932936	1.08577	Mann-Whitney U	0.932936	0.737348	Mann-Whitney U	0.932936	1.19505	Mann-Whitney U	0.932936
ABCB8	0.971169	Mann-Whitney U	0.000595385	1.03808	Mann-Whitney U	0.959747	1.02364	Mann-Whitney U	0.959747	0.711154	Mann-Whitney U	0.959747	1.09243	Mann-Whitney U	0.959747
ABCB9	0.925203	Mann-Whitney U	0.000599875	1.07367	Mann-Whitney U	0.605534	1.01672	Mann-Whitney U	0.605534	0.998699	Mann-Whitney U	0.605534	1.4332	Mann-Whitney U	0.605534
ABCC1	0.950043	Mann-Whitney U	0.000683927	0.965624	Mann-Whitney U	0.938841	1.34273	Mann-Whitney U	0.938841	0.774153	Mann-Whitney U	0.938841	0.863988	Mann-Whitney U	0.938841
ABCC10	0.925859	Mann-Whitney U	0.000728146	0.972736	Mann-Whitney U	0.82781	0.933364	Mann-Whitney U	0.82781	0.874111	Mann-Whitney U	0.82781	1.03544	Mann-Whitney U	0.82781
ABCC11	0.982333	Mann-Whitney U	0.000740984	0.845339	Mann-Whitney U	0.932436	0.63045	Mann-Whitney U	0.932436	1.29916	Mann-Whitney U	0.932436	1.82897	Mann-Whitney U	0.932436
ABCC12	1.02696	Mann-Whitney U	0.000879158	0.611414	Mann-Whitney U	0.947808	0.782881	Mann-Whitney U	0.947808	1.64892	Mann-Whitney U	0.947808	0.541733	Mann-Whitney U	0.947808
ABCC13		Mann-Whitney U	0.000987243		Mann-Whitney U	0.927003	1.00785	Mann-Whitney U	0.927003	3.10903	Mann-Whitney U	0.927003		Mann-Whitney U	0.927003
ABCC2	0.921658	Mann-Whitney U	0.000997882	1.01834	Mann-Whitney U	0.713285	1.18405	Mann-Whitney U	0.713285	0.641057	Mann-Whitney U	0.713285	1.05245	Mann-Whitney U	0.713285
ABCC3	0.986173	Mann-Whitney U	0.00112662	0.958225	Mann-Whitney U	0.974508	1.29906	Mann-Whitney U	0.974508	0.556583	Mann-Whitney U	0.974508	1.93657	Mann-Whitney U	0.974508
ABCC4	0.867766	Mann-Whitney U	0.00118847	0.697268	Mann-Whitney U	0.714054	0.96523	Mann-Whitney U	0.714054	2.101	Mann-Whitney U	0.714054	0.42248	Mann-Whitney U	0.714054
ABCC5	0.974685	Mann-Whitney U	0.00128804	1.24409	Mann-Whitney U	0.975611	1.17753	Mann-Whitney U	0.975611	0.791975	Mann-Whitney U	0.975611	0.86891	Mann-Whitney U	0.975611
ABCC5-AS1		Mann-Whitney U	0.00134373		Mann-Whitney U	0.917412		Mann-Whitney U	0.917412	inf	Mann-Whitney U	0.917412	inf	Mann-Whitney U	0.917412
ABCC6	1.04626	Mann-Whitney U	0.00140152	1.08059	Mann-Whitney U	0.992863	1.13171	Mann-Whitney U	0.992863	0.583774	Mann-Whitney U	0.992863	0.594403	Mann-Whitney U	0.992863
ABCC6P1	1.01482	Mann-Whitney U	0.00142466	0.866229	Mann-Whitney U	0.896424	0.643912	Mann-Whitney U	0.896424	0.635988	Mann-Whitney U	0.896424	1.0285	Mann-Whitney U	0.896424
ABCC6P2	0.969	Mann-Whitney U	0.00145263		Mann-Whitney U	0.969086	1.94463	Mann-Whitney U	0.969086	0	Mann-Whitney U	0.969086	0.950986	Mann-Whitney U	0.969086
ABCC8	1.02206	Mann-Whitney U	0.00169192	1.02433	Mann-Whitney U	0.880077	0.910793	Mann-Whitney U	0.880077	1.58525	Mann-Whitney U	0.880077	1.32752	Mann-Whitney U	0.880077
ABCC9	0.988989	Mann-Whitney U	0.00183185	1.0441	Mann-Whitney U	0.943352	0.790107	Mann-Whitney U	0.943352	0.767588	Mann-Whitney U	0.943352	1.11445	Mann-Whitney U	0.943352
ABCD1	0.987047	Mann-Whitney U	0.00196878	0.943656	Mann-Whitney U	0.890968	1.37876	Mann-Whitney U	0.890968	0.738381	Mann-Whitney U	0.890968	1.35661	Mann-Whitney U	0.890968
ABCD1P2		Mann-Whitney U	0.00196878		Mann-Whitney U	0.880077	inf	Mann-Whitney U	0.880077		Mann-Whitney U	0.880077		Mann-Whitney U	0.880077
ABCD1P3		Mann-Whitney U	0.00198858		Mann-Whitney U	0.893617		Mann-Whitney U	0.893617		Mann-Whitney U	0.893617		Mann-Whitney U	0.893617
ABCD1P4		Mann-Whitney U	0.00199014		Mann-Whitney U	0.931489		Mann-Whitney U	0.931489		Mann-Whitney U	0.931489		Mann-Whitney U	0.931489
ABCD1P5		Mann-Whitney U	0.00199014		Mann-Whitney U	0.864817		Mann-Whitney U	0.864817		Mann-Whitney U	0.864817		Mann-Whitney U	0.864817
ABCD2	0.966637	Mann-Whitney U	0.00199862	0.859291	Mann-Whitney U	0.740601	1.46822	Mann-Whitney U	0.740601	0.908568	Mann-Whitney U	0.740601	0.952791	Mann-Whitney U	0.740601
ABCD3	1.0212	Mann-Whitney U	0.00199862	0.974625	Mann-Whitney U	0.93645	1.33043	Mann-Whitney U	0.93645	0.892264	Mann-Whitney U	0.93645	1.26464	Mann-Whitney U	0.93645
ABCD4	0.977251	Mann-Whitney U	0.00202282	1.08854	Mann-Whitney U	0.860444	1.19134	Mann-Whitney U	0.860444	0.658921	Mann-Whitney U	0.860444	0.994909	Mann-Whitney U	0.860444
ABCE1	1.0006	Mann-Whitney U	0.00202282	0.971617	Mann-Whitney U	0.962145	1.23632	Mann-Whitney U	0.962145	0.859421	Mann-Whitney U	0.962145	0.810163	Mann-Whitney U	0.962145
ABCF1	1.03011	Mann-Whitney U	0.0020815	0.93719	Mann-Whitney U	0.75165	1.1655	Mann-Whitney U	0.75165	0.987224	Mann-Whitney U	0.75165	1.15078	Mann-Whitney U	0.75165
ABCF2	0.961539	Mann-Whitney U	0.00208526	0.957918	Mann-Whitney U	0.895438	1.01375	Mann-Whitney U	0.895438	0.752715	Mann-Whitney U	0.895438	1.0225	Mann-Whitney U	0.895438
ABCF2P1	0.76547	Mann-Whitney U	0.00208526	0.727602	Mann-Whitney U	0.495913	1.58791	Mann-Whitney U	0.495913	1.5749	Mann-Whitney U	0.495913	0.570548	Mann-Whitney U	0.495913
ABCF2P2		Mann-Whitney U	0.00216282		Mann-Whitney U	0.982226		Mann-Whitney U	0.982226		Mann-Whitney U	0.982226		Mann-Whitney U	0.982226
ABCF3	1.02459	Mann-Whitney U	0.002379	1.0287	Mann-Whitney U	0.965088	1.14618	Mann-Whitney U	0.965088	0.768599	Mann-Whitney U	0.965088	0.925518	Mann-Whitney U	0.965088
ABCG1	1.01976	Mann-Whitney U	0.002379	0.866705	Mann-Whitney U	0.810891	1.18671	Mann-Whitney U	0.810891	0.964961	Mann-Whitney U	0.810891	1.02051	Mann-Whitney U	0.810891
ABCG2	0.948785	Mann-Whitney U	0.00249482	0.959118	Mann-Whitney U	0.952715	0.86564	Mann-Whitney U	0.952715	0.602896	Mann-Whitney U	0.952715	1.10796	Mann-Whitney U	0.952715
ABCG4	1.02906	Mann-Whitney U	0.00253978	1.12329	Mann-Whitney U	0.957837	1.37095	Mann-Whitney U	0.957837	0.426776	Mann-Whitney U	0.957837	1.13467	Mann-Whitney U	0.957837
ABCG5	0.918796	Mann-Whitney U	0.00273734	0.858591	Mann-Whitney U	0.594838	1.07066	Mann-Whitney U	0.594838	0.703805	Mann-Whitney U	0.594838	0.974522	Mann-Whitney U	0.594838
ABCG8	0.945858	Mann-Whitney U	0.00278992	1.31226	Mann-Whitney U	0.845428	1.62387	Mann-Whitney U	0.845428	0.565976	Mann-Whitney U	0.845428	1.02747	Mann-Whitney U	0.845428
ABHD1	0.915488	Mann-Whitney U	0.00284611	1.05874	Mann-Whitney U	0.659378	1.15626	Mann-Whitney U	0.659378	1.00251	Mann-Whitney U	0.659378	1.00973	Mann-Whitney U	0.659378
ABHD10	1.03134	Mann-Whitney U	0.00296809	1.0291	Mann-Whitney U	0.890845	1.11242	Mann-Whitney U	0.890845	1.29393	Mann-Whitney U	0.890845	0.906417	Mann-Whitney U	0.890845
ABHD11	1.02757	Mann-Whitney U	0.00343324	0.952579	Mann-Whitney U	0.871084	0.90085	Mann-Whitney U	0.871084	0.7475	Mann-Whitney U	0.871084	0.853834	Mann-Whitney U	0.871084
ABHD12	1.04859	Mann-Whitney U	0.0034409	1.14165	Mann-Whitney U	0.599216	1.17986	Mann-Whitney U	0.599216	1.18673	Mann-Whitney U	0.599216	0.79268	Mann-Whitney U	0.599216
ABHD12B	0.982138	Mann-Whitney U	0.00344296	0.725952	Mann-Whitney U	0.936897	1.30733	Mann-Whitney U	0.936897	0.560421	Mann-Whitney U	0.936897	1.23943	Mann-Whitney U	0.936897
ABHD13	0.955488	Mann-Whitney U	0.00344296	0.817032	Mann-Whitney U	0.934897	1.10984	Mann-Whitney U	0.934897	0.946857	Mann-Whitney U	0.934897	0.926435	Mann-Whitney U	0.934897
ABHD14A	0.929591	Mann-Whitney U	0.00351561	1.03476	Mann-Whitney U	0.731495	0.994364	Mann-Whitney U	0.731495	0.89744	Mann-Whitney U	0.731495	1.08419	Mann-Whitney U	0.731495
ABHD14A-ACY1	0.975049	Mann-Whitney U	0.00351561	0.972985	Mann-Whitney U	0.99572	1.38291	Mann-Whitney U	0.99572	1.03658	Mann-Whitney U	0.99572	0.887009	Mann-Whitney U	0.99572
ABHD14B	0.973123	Mann-Whitney U	0.00351561	0.996985	Mann-Whitney U	0.900882	1.2295	Mann-Whitney U	0.900882	0.796609	Mann-Whitney U	0.900882	0.981316	Mann-Whitney U	0.900882
ABHD15	0.982519	Mann-Whitney U	0.0036265	0.975234	Mann-Whitney U	0.930298	1.0328	Mann-Whitney U	0.930298	0.804614	Mann-Whitney U	0.930298	0.955838	Mann-Whitney U	0.930298
ABHD16A	1.01053	Mann-Whitney U	0.004042	0.956156	Mann-Whitney U	0.974235	1.26506	Mann-Whitney U	0.974235	0.953607	Mann-Whitney U	0.974235	0.95253	Mann-Whitney U	0.974235
ABHD16B	0.984081	Mann-Whitney U	0.00412076	0.918975	Mann-Whitney U	0.924974	1.23055	Mann-Whitney U	0.924974	0.997961	Mann-Whitney U	0.924974	1.0039	Mann-Whitney U	0.924974
ABHD17A	1.00181	Mann-Whitney U	0.00463077	0.928645	Mann-Whitney U	0.987837	1.20998	Mann-Whitney U	0.987837	0.973944	Mann-Whitney U	0.987837	1.09739	Mann-Whitney U	0.987837
ABHD17AP1		Mann-Whitney U	0.00463077		Mann-Whitney U	0.757839		Mann-Whitney U	0.757839		Mann-Whitney U	0.757839		Mann-Whitney U	0.757839
ABHD17AP2	1.0849	Mann-Whitney U	0.00467842	1.10666	Mann-Whitney U	0.71479	1.48343	Mann-Whitney U	0.71479	1.18048	Mann-Whitney U	0.71479	1.16413	Mann-Whitney U	0.71479
ABHD17AP3	0.990407	Mann-Whitney U	0.00484604	0.783939	Mann-Whitney U	0.934728	1.3229	Mann-Whitney U	0.934728	0.58833	Mann-Whitney U	0.934728	0.992166	Mann-Whitney U	0.934728
ABHD17AP4		Mann-Whitney U	0.00486941		Mann-Whitney U	0.897898	0	Mann-Whitney U	0.897898		Mann-Whitney U	0.897898		Mann-Whitney U	0.897898
ABHD17AP5		Mann-Whitney U	0.00486941		Mann-Whitney U	0.931029		Mann-Whitney U	0.931029		Mann-Whitney U	0.931029		Mann-Whitney U	0.931029
ABHD17AP6	inf	Mann-Whitney U	0.00486941		Mann-Whitney U	0.930298		Mann-Whitney U	0.930298		Mann-Whitney U	0.930298		Mann-Whitney U	0.930298
ABHD17B	0.989178	Mann-Whitney U	0.00520489	1.00206	Mann-Whitney U	0.960833	1.09151	Mann-Whitney U	0.960833	0.969639	Mann-Whitney U	0.960833	0.911459	Mann-Whitney U	0.960833
ABHD17C	0.969964	Mann-Whitney U	0.00552509	0.990473	Mann-Whitney U	1	1.02857	Mann-Whitney U	1	1.09078	Mann-Whitney U	1	0.655196	Mann-Whitney U	1
ABHD2	0.961347	Mann-Whitney U	0.00591352	0.974896	Mann-Whitney U	0.869383	0.971973	Mann-Whitney U	0.869383	1.18875	Mann-Whitney U	0.869383	0.730135	Mann-Whitney U	0.869383
ABHD3	0.991498	Mann-Whitney U	0.00637956	0.881932	Mann-Whitney U	0.873265	1.18517	Mann-Whitney U	0.873265	0.793168	Mann-Whitney U	0.873265	1.1257	Mann-Whitney U	0.873265
ABHD4	0.960553	Mann-Whitney U	0.00710445	0.838254	Mann-Whitney U	0.930298	1.03549	Mann-Whitney U	0.930298	1.03179	Mann-Whitney U	0.930298	1.18068	Mann-Whitney U	0.930298
ABHD5	0.994831	Mann-Whitney U	0.00823902	0.910619	Mann-Whitney U	0.987076	1.39646	Mann-Whitney U	0.987076	0.86788	Mann-Whitney U	0.987076	1.12862	Mann-Whitney U	0.987076
ABHD6	1.05506	Mann-Whitney U	0.00823902	1.01561	Mann-Whitney U	0.98492	1.00573	Mann-Whitney U	0.98492	1.05457	Mann-Whitney U	0.98492	1.2558	Mann-Whitney U	0.98492
ABHD8	1.04191	Mann-Whitney U	0.00827463	0.955972	Mann-Whitney U	0.893617	1.17178	Mann-Whitney U	0.893617	0.74966	Mann-Whitney U	0.893617	0.725109	Mann-Whitney U	0.893617
ABI1	0.92915	Mann-Whitney U	0.00848249	0.928784	Mann-Whitney U	0.682345	1.16765	Mann-Whitney U	0.682345	0.797875	Mann-Whitney U	0.682345	1.11466	Mann-Whitney U	0.682345
ABI2	1.00964	Mann-Whitney U	0.00890085	1.03914	Mann-Whitney U	0.930298	1.11803	Mann-Whitney U	0.930298	0.866675	Mann-Whitney U	0.930298	1.01326	Mann-Whitney U	0.930298
ABI3	0.98209	Mann-Whitney U	0.00907523	0.882225	Mann-Whitney U	0.93184	1.32864	Mann-Whitney U	0.93184	0.826384	Mann-Whitney U	0.93184	1.39442	Mann-Whitney U	0.93184
ABI3BP	0.96781	Mann-Whitney U	0.00922423	1.17056	Mann-Whitney U	0.947006	0.565788	Mann-Whitney U	0.947006	0.540457	Mann-Whitney U	0.947006	1.70367	Mann-Whitney U	0.947006
ABL1	0.983158	Mann-Whitney U	0.0096277	1.08578	Mann-Whitney U	0.961584	1.07001	Mann-Whitney U	0.961584	1.02238	Mann-Whitney U	0.961584	0.933258	Mann-Whitney U	0.961584
ABL2	0.988207	Mann-Whitney U	0.0098727	0.938504	Mann-Whitney U	0.959445	1.06069	Mann-Whitney U	0.959445	0.797566	Mann-Whitney U	0.959445	0.883196	Mann-Whitney U	0.959445
ABLIM1	0.911916	Mann-Whitney U	0.00999456	1.06548	Mann-Whitney U	0.652596	1.05939	Mann-Whitney U	0.652596	0.615705	Mann-Whitney U	0.652596	0.933009	Mann-Whitney U	0.652596
ABLIM2	1.04309	Mann-Whitney U	0.0102099	1.01312	Mann-Whitney U	0.822651	1.17529	Mann-Whitney U	0.822651	0.907737	Mann-Whitney U	0.822651	1.4874	Mann-Whitney U	0.822651
ABLIM3	0.893553	Mann-Whitney U	0.0114108	0.936107	Mann-Whitney U	0.678185	1.05801	Mann-Whitney U	0.678185	0.973951	Mann-Whitney U	0.678185	1.55504	Mann-Whitney U	0.678185
ABO	1.0395	Mann-Whitney U	0.0115109	0.703535	Mann-Whitney U	0.932436	1.35312	Mann-Whitney U	0.932436	0.444247	Mann-Whitney U	0.932436	0.741636	Mann-Whitney U	0.932436
ABR	0.964765	Mann-Whitney U	0.0117307	1.06013	Mann-Whitney U	0.893617	1.16698	Mann-Whitney U	0.893617	0.801134	Mann-Whitney U	0.893617	1.0079	Mann-Whitney U	0.893617
ABRA	0.925758	Mann-Whitney U	0.0121624	1.00674	Mann-Whitney U	0.854935	1.00003	Mann-Whitney U	0.854935	0.7024	Mann-Whitney U	0.854935	0.856985	Mann-Whitney U	0.854935
ABRACL	1.0249	Mann-Whitney U	0.01242	0.996894	Mann-Whitney U	0.893617	1.15454	Mann-Whitney U	0.893617	1.15388	Mann-Whitney U	0.893617	1.37724	Mann-Whitney U	0.893617
ABT1	0.976557	Mann-Whitney U	0.0125535	0.952294	Mann-Whitney U	0.930298	1.05091	Mann-Whitney U	0.930298	0.849821	Mann-Whitney U	0.930298	0.980326	Mann-Whitney U	0.930298
ABT1P1	0.992171	Mann-Whitney U	0.0126638	1.1058	Mann-Whitney U	0.985804	0.948589	Mann-Whitney U	0.985804	0.93603	Mann-Whitney U	0.985804	1.29613	Mann-Whitney U	0.985804
ABTB1	1.01016	Mann-Whitney U	0.0126638	1.07248	Mann-Whitney U	0.952411	1.15687	Mann-Whitney U	0.952411	0.699479	Mann-Whitney U	0.952411	1.22694	Mann-Whitney U	0.952411
ABTB2	1.01475	Mann-Whitney U	0.012746	0.929536	Mann-Whitney U	0.970357	1.41272	Mann-Whitney U	0.970357	0.946634	Mann-Whitney U	0.970357	1.06879	Mann-Whitney U	0.970357
ACAA1	1.01734	Mann-Whitney U	0.0127965	0.973482	Mann-Whitney U	0.99365	1.14837	Mann-Whitney U	0.99365	0.98995	Mann-Whitney U	0.99365	1.24524	Mann-Whitney U	0.99365
ACAA2	0.989411	Mann-Whitney U	0.0127965	1.2178	Mann-Whitney U	0.999013	1.17702	Mann-Whitney U	0.999013	0.556114	Mann-Whitney U	0.999013	0.955024	Mann-Whitney U	0.999013
ACACA	1.01189	Mann-Whitney U	0.0130246	0.918209	Mann-Whitney U	0.9926	1.15068	Mann-Whitney U	0.9926	1.03666	Mann-Whitney U	0.9926	0.826444	Mann-Whitney U	0.9926
ACACB	1.04866	Mann-Whitney U	0.0134816	0.950495	Mann-Whitney U	0.986913	0.986998	Mann-Whitney U	0.986913	0.884003	Mann-Whitney U	0.986913	1.48172	Mann-Whitney U	0.986913
ACAD10	0.963876	Mann-Whitney U	0.0134816	0.836864	Mann-Whitney U	0.719172	1.04421	Mann-Whitney U	0.719172	0.658357	Mann-Whitney U	0.719172	0.757239	Mann-Whitney U	0.719172
ACAD11	0.966527	Mann-Whitney U	0.0135348	1.09128	Mann-Whitney U	0.799447	1.2852	Mann-Whitney U	0.799447	0.704721	Mann-Whitney U	0.799447	0.87313	Mann-Whitney U	0.799447
ACAD8	1.00191	Mann-Whitney U	0.0135348	0.82453	Mann-Whitney U	0.988087	0.991953	Mann-Whitney U	0.988087	1.16732	Mann-Whitney U	0.988087	0.755304	Mann-Whitney U	0.988087
ACAD9	1.03406	Mann-Whitney U	0.013935	0.951433	Mann-Whitney U	0.860093	1.14706	Mann-Whitney U	0.860093	0.935774	Mann-Whitney U	0.860093	1.16352	Mann-Whitney U	0.860093
ACADL	0.981724	Mann-Whitney U	0.0140838	0.495375	Mann-Whitney U	0.94461	0.929887	Mann-Whitney U	0.94461	1.44735	Mann-Whitney U	0.94461	1.03195	Mann-Whitney U	0.94461
ACADM	1.01801	Mann-Whitney U	0.0141693	1.064	Mann-Whitney U	0.949297	1.3549	Mann-Whitney U	0.949297	1.16074	Mann-Whitney U	0.949297	1.12599	Mann-Whitney U	0.949297
ACADS	1.07053	Mann-Whitney U	0.0142564	0.812381	Mann-Whitney U	0.684115	1.0524	Mann-Whitney U	0.684115	0.688438	Mann-Whitney U	0.684115	1.26637	Mann-Whitney U	0.684115
ACADSB	1.05537	Mann-Whitney U	0.0148925	0.91621	Mann-Whitney U	0.880249	0.742297	Mann-Whitney U	0.880249	1.09236	Mann-Whitney U	0.880249	0.891507	Mann-Whitney U	0.880249
ACADVL	1.02321	Mann-Whitney U	0.0149237	1.06302	Mann-Whitney U	0.825975	1.11661	Mann-Whitney U	0.825975	0.744254	Mann-Whitney U	0.825975	1.27421	Mann-Whitney U	0.825975
ACAN	1.03496	Mann-Whitney U	0.0150949	0.864108	Mann-Whitney U	0.813808	1.53956	Mann-Whitney U	0.813808	1.2809	Mann-Whitney U	0.813808	1.23588	Mann-Whitney U	0.813808
ACAP1	0.96638	Mann-Whitney U	0.0157406	1.00167	Mann-Whitney U	0.714655	1.11281	Mann-Whitney U	0.714655	0.750771	Mann-Whitney U	0.714655	1.22202	Mann-Whitney U	0.714655
ACAP2	0.95186	Mann-Whitney U	0.0162706	0.955312	Mann-Whitney U	0.84296	1.15324	Mann-Whitney U	0.84296	1.03276	Mann-Whitney U	0.84296	0.878055	Mann-Whitney U	0.84296
ACAP2-IT1	1.24107	Mann-Whitney U	0.016277	1.18411	Mann-Whitney U	0.893617	0.679641	Mann-Whitney U	0.893617	1.45746	Mann-Whitney U	0.893617	0.972031	Mann-Whitney U	0.893617
ACAP3	0.972951	Mann-Whitney U	0.016277	1.07409	Mann-Whitney U	0.953028	1.19189	Mann-Whitney U	0.953028	0.671609	Mann-Whitney U	0.953028	1.11048	Mann-Whitney U	0.953028
ACAT1	0.969637	Mann-Whitney U	0.016277	1.06755	Mann-Whitney U	0.927233	1.38926	Mann-Whitney U	0.927233	0.64858	Mann-Whitney U	0.927233	1.06914	Mann-Whitney U	0.927233
ACAT2	0.979743	Mann-Whitney U	0.016277	0.899111	Mann-Whitney U	0.893895	1.00378	Mann-Whitney U	0.893895	1.29342	Mann-Whitney U	0.893895	1.26888	Mann-Whitney U	0.893895
ACBD3	0.99515	Mann-Whitney U	0.0173547	0.918667	Mann-Whitney U	0.893617	1.15152	Mann-Whitney U	0.893617	0.798127	Mann-Whitney U	0.893617	0.979836	Mann-Whitney U	0.893617
ACBD4	0.981375	Mann-Whitney U	0.0175913	0.982643	Mann-Whitney U	0.983835	1.21425	Mann-Whitney U	0.983835	0.921135	Mann-Whitney U	0.983835	1.11912	Mann-Whitney U	0.983835
ACBD5	0.962655	Mann-Whitney U	0.0178406	0.916332	Mann-Whitney U	0.893617	1.08504	Mann-Whitney U	0.893617	1.00902	Mann-Whitney U	0.893617	0.922502	Mann-Whitney U	0.893617
ACBD6	0.995973	Mann-Whitney U	0.018507	0.992446	Mann-Whitney U	0.963203	1.15413	Mann-Whitney U	0.963203	0.903107	Mann-Whitney U	0.963203	1.03284	Mann-Whitney U	0.963203
ACBD7	1.03136	Mann-Whitney U	0.0195065	1.19002	Mann-Whitney U	0.899641	1.14148	Mann-Whitney U	0.899641	0.90864	Mann-Whitney U	0.899641	1.02707	Mann-Whitney U	0.899641
ACCS	0.952115	Mann-Whitney U	0.0195303	1.00166	Mann-Whitney U	0.982771	1.25926	Mann-Whitney U	0.982771	0.859544	Mann-Whitney U	0.982771	1.25292	Mann-Whitney U	0.982771
ACCSL	0.835584	Mann-Whitney U	0.0198982	0.888134	Mann-Whitney U	0.656861	1.64877	Mann-Whitney U	0.656861	0.585096	Mann-Whitney U	0.656861	1.57059	Mann-Whitney U	0.656861
ACD	0.958353	Mann-Whitney U	0.0205503	0.952059	Mann-Whitney U	0.659378	1.39676	Mann-Whitney U	0.659378	0.698291	Mann-Whitney U	0.659378	1.00662	Mann-Whitney U	0.659378
ACE	1.01796	Mann-Whitney U	0.0208697	0.975241	Mann-Whitney U	0.824765	0.991249	Mann-Whitney U	0.824765	0.73229	Mann-Whitney U	0.824765	1.04499	Mann-Whitney U	0.824765
ACE2	0.94902	Mann-Whitney U	0.0216591	1.09812	Mann-Whitney U	0.783877	1.27551	Mann-Whitney U	0.783877	1.00361	Mann-Whitney U	0.783877	1.42586	Mann-Whitney U	0.783877
ACE3P		Mann-Whitney U	0.0224142		Mann-Whitney U	0.792553		Mann-Whitney U	0.792553		Mann-Whitney U	0.792553		Mann-Whitney U	0.792553
ACER1	1.0452	Mann-Whitney U	0.0225028	0.870714	Mann-Whitney U	0.893617	0.985641	Mann-Whitney U	0.893617	0.562118	Mann-Whitney U	0.893617	1.42468	Mann-Whitney U	0.893617
ACER2	0.958754	Mann-Whitney U	0.0226366	1.04905	Mann-Whitney U	0.903792	0.719864	Mann-Whitney U	0.903792	1.17382	Mann-Whitney U	0.903792	1.05821	Mann-Whitney U	0.903792
ACER3	1.04672	Mann-Whitney U	0.0229201	1.07642	Mann-Whitney U	0.843498	1.05544	Mann-Whitney U	0.843498	1.29359	Mann-Whitney U	0.843498	0.867233	Mann-Whitney U	0.843498
ACHE	0.957982	Mann-Whitney U	0.0229201	1.14465	Mann-Whitney U	0.969184	0.782386	Mann-Whitney U	0.969184	0.767818	Mann-Whitney U	0.969184	1.14317	Mann-Whitney U	0.969184
ACIN1	0.994505	Mann-Whitney U	0.0229201	1.01726	Mann-Whitney U	0.886265	1.11472	Mann-Whitney U	0.886265	0.721766	Mann-Whitney U	0.886265	0.969701	Mann-Whitney U	0.886265
ACKR2	0.962669	Mann-Whitney U	0.0229201	1.18997	Mann-Whitney U	0.988987	1.42985	Mann-Whitney U	0.988987	0.980717	Mann-Whitney U	0.988987	1.34506	Mann-Whitney U	0.988987
ACKR3	0.923308	Mann-Whitney U	0.0233415	1.00877	Mann-Whitney U	0.875426	0.838381	Mann-Whitney U	0.875426	0.907148	Mann-Whitney U	0.875426	0.683383	Mann-Whitney U	0.875426
ACKR4	0.964154	Mann-Whitney U	0.0243131	1.01926	Mann-Whitney U	0.692442	1.17423	Mann-Whitney U	0.692442	1.0284	Mann-Whitney U	0.692442	1.2497	Mann-Whitney U	0.692442
ACLY	1.02633	Mann-Whitney U	0.0244017	0.917176	Mann-Whitney U	0.999225	0.854315	Mann-Whitney U	0.999225	0.793328	Mann-Whitney U	0.999225	0.718244	Mann-Whitney U	0.999225
ACMSD	0.985294	Mann-Whitney U	0.0244017	1.17346	Mann-Whitney U	0.782692	0.854907	Mann-Whitney U	0.782692	1.01079	Mann-Whitney U	0.782692	0.933505	Mann-Whitney U	0.782692
ACN9	1.03135	Mann-Whitney U	0.0249351	1.03002	Mann-Whitney U	0.799618	1.1798	Mann-Whitney U	0.799618	1.14808	Mann-Whitney U	0.799618	1.04803	Mann-Whitney U	0.799618
ACO1	1.07444	Mann-Whitney U	0.0261574	1.05043	Mann-Whitney U	0.598366	0.961338	Mann-Whitney U	0.598366	0.712976	Mann-Whitney U	0.598366	1.22009	Mann-Whitney U	0.598366
ACO2	0.981939	Mann-Whitney U	0.0263065	0.984285	Mann-Whitney U	0.989279	0.976995	Mann-Whitney U	0.989279	1.00605	Mann-Whitney U	0.989279	1.02082	Mann-Whitney U	0.989279
ACOT1	1.02866	Mann-Whitney U	0.0268803	0.782289	Mann-Whitney U	0.964055	0.846519	Mann-Whitney U	0.964055	1.16495	Mann-Whitney U	0.964055	0.690041	Mann-Whitney U	0.964055
ACOT11	0.986009	Mann-Whitney U	0.0268803	1.09514	Mann-Whitney U	0.995873	1.56188	Mann-Whitney U	0.995873	0.787646	Mann-Whitney U	0.995873	1.30275	Mann-Whitney U	0.995873
ACOT12	0.833159	Mann-Whitney U	0.0268803	0.677336	Mann-Whitney U	0.660429	1.10932	Mann-Whitney U	0.660429	0.67129	Mann-Whitney U	0.660429	1.04312	Mann-Whitney U	0.660429
ACOT13	1.00869	Mann-Whitney U	0.0271642	0.785619	Mann-Whitney U	0.864665	1.18052	Mann-Whitney U	0.864665	1.08518	Mann-Whitney U	0.864665	0.897383	Mann-Whitney U	0.864665
ACOT2	0.930225	Mann-Whitney U	0.0275312	0.81976	Mann-Whitney U	0.830126	1.08436	Mann-Whitney U	0.830126	1.09923	Mann-Whitney U	0.830126	0.837933	Mann-Whitney U	0.830126
ACOT4	0.896774	Mann-Whitney U	0.0275312	0.791149	Mann-Whitney U	0.586633	1.09901	Mann-Whitney U	0.586633	1.04613	Mann-Whitney U	0.586633	1.2	Mann-Whitney U	0.586633
ACOT6	0.880061	Mann-Whitney U	0.0276284	0.883417	Mann-Whitney U	0.434404	1.26781	Mann-Whitney U	0.434404	1.01684	Mann-Whitney U	0.434404	0.691668	Mann-Whitney U	0.434404
ACOT7	0.983568	Mann-Whitney U	0.0276408	0.898359	Mann-Whitney U	0.991855	1.0896	Mann-Whitney U	0.991855	0.799817	Mann-Whitney U	0.991855	1.1389	Mann-Whitney U	0.991855
ACOT8	0.959963	Mann-Whitney U	0.0286578	1.09729	Mann-Whitney U	0.890508	0.935505	Mann-Whitney U	0.890508	0.95519	Mann-Whitney U	0.890508	1.03441	Mann-Whitney U	0.890508
ACOT9	1.0694	Mann-Whitney U	0.0289735	0.964924	Mann-Whitney U	0.958695	1.27767	Mann-Whitney U	0.958695	1.00723	Mann-Whitney U	0.958695	1.08869	Mann-Whitney U	0.958695
ACOX1	0.960903	Mann-Whitney U	0.0293861	1.01786	Mann-Whitney U	0.968521	0.980751	Mann-Whitney U	0.968521	1.05719	Mann-Whitney U	0.968521	0.923395	Mann-Whitney U	0.968521
ACOX2	0.990952	Mann-Whitney U	0.0320321	0.954774	Mann-Whitney U	0.924974	0.740025	Mann-Whitney U	0.924974	0.651418	Mann-Whitney U	0.924974	0.696845	Mann-Whitney U	0.924974
ACOX3	0.981402	Mann-Whitney U	0.0324484	1.02854	Mann-Whitney U	0.825202	1.06091	Mann-Whitney U	0.825202	1.23657	Mann-Whitney U	0.825202	1.13324	Mann-Whitney U	0.825202
ACOXL	1.00649	Mann-Whitney U	0.0325436	0.735481	Mann-Whitney U	0.972131	0.884131	Mann-Whitney U	0.972131	1.01319	Mann-Whitney U	0.972131	0.765146	Mann-Whitney U	0.972131
ACP1	1.03529	Mann-Whitney U	0.0329902	1.03418	Mann-Whitney U	0.893617	1.2935	Mann-Whitney U	0.893617	0.907904	Mann-Whitney U	0.893617	0.928745	Mann-Whitney U	0.893617
ACP2	0.999009	Mann-Whitney U	0.0352703	0.928837	Mann-Whitney U	0.991498	1.31615	Mann-Whitney U	0.991498	0.847742	Mann-Whitney U	0.991498	1.09231	Mann-Whitney U	0.991498
ACP5	0.995542	Mann-Whitney U	0.0355936	1.0326	Mann-Whitney U	0.964055	0.837917	Mann-Whitney U	0.964055	0.788476	Mann-Whitney U	0.964055	1.19309	Mann-Whitney U	0.964055
ACP6	0.972008	Mann-Whitney U	0.0360408	1.10453	Mann-Whitney U	0.866893	0.963704	Mann-Whitney U	0.866893	1.07278	Mann-Whitney U	0.866893	0.842982	Mann-Whitney U	0.866893
ACPL2	1.00368	Mann-Whitney U	0.0360408	0.963806	Mann-Whitney U	0.860093	1.11205	Mann-Whitney U	0.860093	0.823071	Mann-Whitney U	0.860093	1.02249	Mann-Whitney U	0.860093
ACPP	1.00686	Mann-Whitney U	0.0360408	1.15765	Mann-Whitney U	0.903993	0.696498	Mann-Whitney U	0.903993	1.41988	Mann-Whitney U	0.903993	0.779117	Mann-Whitney U	0.903993
ACPT	0.895625	Mann-Whitney U	0.0360747	0.913524	Mann-Whitney U	0.682345	0.82864	Mann-Whitney U	0.682345	1.18783	Mann-Whitney U	0.682345	1.11056	Mann-Whitney U	0.682345
ACR	0.959429	Mann-Whitney U	0.0364705	0.960132	Mann-Whitney U	0.860189	1.34622	Mann-Whitney U	0.860189	0.726586	Mann-Whitney U	0.860189	1.00067	Mann-Whitney U	0.860189
ACRBP	0.970934	Mann-Whitney U	0.0372966	1.06342	Mann-Whitney U	0.834254	1.26381	Mann-Whitney U	0.834254	0.770812	Mann-Whitney U	0.834254	1.17594	Mann-Whitney U	0.834254
ACRC	0.968287	Mann-Whitney U	0.0382275	1.10288	Mann-Whitney U	0.996238	1.10578	Mann-Whitney U	0.996238	0.834793	Mann-Whitney U	0.996238	0.991608	Mann-Whitney U	0.996238
ACRV1	0.901644	Mann-Whitney U	0.0382275	1.25558	Mann-Whitney U	0.893147	0.895302	Mann-Whitney U	0.893147	1.53449	Mann-Whitney U	0.893147	0.693666	Mann-Whitney U	0.893147
ACSBG1	0.95807	Mann-Whitney U	0.0385415	1.23238	Mann-Whitney U	0.829019	1.30482	Mann-Whitney U	0.829019	0.648439	Mann-Whitney U	0.829019	0.87938	Mann-Whitney U	0.829019
ACSBG2	0.935034	Mann-Whitney U	0.0392176	0.83578	Mann-Whitney U	0.771842	0.960615	Mann-Whitney U	0.771842	0.619957	Mann-Whitney U	0.771842	1.00306	Mann-Whitney U	0.771842
ACSF2	0.997405	Mann-Whitney U	0.0395524	0.951376	Mann-Whitney U	0.930298	1.23321	Mann-Whitney U	0.930298	0.7164	Mann-Whitney U	0.930298	1.08436	Mann-Whitney U	0.930298
ACSF3	0.982482	Mann-Whitney U	0.0404277	1.08011	Mann-Whitney U	0.790761	1.38119	Mann-Whitney U	0.790761	0.6717	Mann-Whitney U	0.790761	1.25165	Mann-Whitney U	0.790761
ACSL1	1.00085	Mann-Whitney U	0.0404277	0.855361	Mann-Whitney U	0.951875	1.16421	Mann-Whitney U	0.951875	0.909153	Mann-Whitney U	0.951875	0.947	Mann-Whitney U	0.951875
ACSL3	1.05082	Mann-Whitney U	0.0405125	0.826221	Mann-Whitney U	0.80513	0.849506	Mann-Whitney U	0.80513	1.12442	Mann-Whitney U	0.80513	0.587398	Mann-Whitney U	0.80513
ACSL4	0.992977	Mann-Whitney U	0.0405125	1.02533	Mann-Whitney U	0.957832	1.15324	Mann-Whitney U	0.957832	0.828592	Mann-Whitney U	0.957832	1.30938	Mann-Whitney U	0.957832
ACSL5	0.971765	Mann-Whitney U	0.0409483	1.25394	Mann-Whitney U	0.949533	1.07678	Mann-Whitney U	0.949533	0.361203	Mann-Whitney U	0.949533	1.31629	Mann-Whitney U	0.949533
ACSL6	0.94965	Mann-Whitney U	0.0409483	1.20448	Mann-Whitney U	0.821499	1.059	Mann-Whitney U	0.821499	0.604507	Mann-Whitney U	0.821499	1.84044	Mann-Whitney U	0.821499
ACSM1	1.02249	Mann-Whitney U	0.0409483	0.553649	Mann-Whitney U	0.926086	0.811612	Mann-Whitney U	0.926086	0.948162	Mann-Whitney U	0.926086	0.519836	Mann-Whitney U	0.926086
ACSM2A	0.912368	Mann-Whitney U	0.0412356	1.09496	Mann-Whitney U	0.720519	1.24245	Mann-Whitney U	0.720519	1.1856	Mann-Whitney U	0.720519	0.837457	Mann-Whitney U	0.720519
ACSM2B	0.940067	Mann-Whitney U	0.0416073	0.986915	Mann-Whitney U	0.741964	1.06982	Mann-Whitney U	0.741964	1.08336	Mann-Whitney U	0.741964	0.636435	Mann-Whitney U	0.741964
ACSM3	1.0252	Mann-Whitney U	0.0416073	0.912011	Mann-Whitney U	0.898855	1.01276	Mann-Whitney U	0.898855	1.3368	Mann-Whitney U	0.898855	0.953463	Mann-Whitney U	0.898855
ACSM4	0.917824	Mann-Whitney U	0.0419597	0.897099	Mann-Whitney U	0.930298	1.11766	Mann-Whitney U	0.930298	1.19675	Mann-Whitney U	0.930298	1.25524	Mann-Whitney U	0.930298
ACSM5	0.938947	Mann-Whitney U	0.0425127	0.82296	Mann-Whitney U	0.975611	1.19356	Mann-Whitney U	0.975611	0.844996	Mann-Whitney U	0.975611	1.12667	Mann-Whitney U	0.975611
ACSS1	0.988976	Mann-Whitney U	0.0425127	1.0344	Mann-Whitney U	0.949533	0.858362	Mann-Whitney U	0.949533	1.15796	Mann-Whitney U	0.949533	1.00942	Mann-Whitney U	0.949533
ACSS2	1.00626	Mann-Whitney U	0.0427111	1.05468	Mann-Whitney U	0.97692	1.31549	Mann-Whitney U	0.97692	0.96386	Mann-Whitney U	0.97692	1.26324	Mann-Whitney U	0.97692
ACSS3	1.05904	Mann-Whitney U	0.0429496	0.894802	Mann-Whitney U	0.976265	1.16576	Mann-Whitney U	0.976265	0.740393	Mann-Whitney U	0.976265	0.867425	Mann-Whitney U	0.976265
ACTA1	0.801478	Mann-Whitney U	0.0429496	0.658416	Mann-Whitney U	0.943774	0.373003	Mann-Whitney U	0.943774	0	Mann-Whitney U	0.943774	1.45823	Mann-Whitney U	0.943774
ACTA2	1.07927	Mann-Whitney U	0.0434374	0.981177	Mann-Whitney U	0.70443	0.893906	Mann-Whitney U	0.70443	0.806273	Mann-Whitney U	0.70443	0.837554	Mann-Whitney U	0.70443
ACTA2-AS1	1.14531	Mann-Whitney U	0.0434374	0.936461	Mann-Whitney U	0.712969	0.992072	Mann-Whitney U	0.712969	0.681054	Mann-Whitney U	0.712969	0.94687	Mann-Whitney U	0.712969
ACTB	1.00559	Mann-Whitney U	0.0435571	0.944888	Mann-Whitney U	0.85619	1.17601	Mann-Whitney U	0.85619	0.912022	Mann-Whitney U	0.85619	0.948125	Mann-Whitney U	0.85619
ACTBL2	0.765254	Mann-Whitney U	0.0454531	0.844621	Mann-Whitney U	0.482087	1.95376	Mann-Whitney U	0.482087	0.259192	Mann-Whitney U	0.482087	0.741384	Mann-Whitney U	0.482087
ACTBP1		Mann-Whitney U	0.045723		Mann-Whitney U	0.939819		Mann-Whitney U	0.939819		Mann-Whitney U	0.939819		Mann-Whitney U	0.939819
ACTBP11		Mann-Whitney U	0.0458533		Mann-Whitney U	0.7783	0.999623	Mann-Whitney U	0.7783	inf	Mann-Whitney U	0.7783	0	Mann-Whitney U	0.7783
ACTBP12		Mann-Whitney U	0.0458533		Mann-Whitney U	0.983926		Mann-Whitney U	0.983926		Mann-Whitney U	0.983926		Mann-Whitney U	0.983926
ACTBP13		Mann-Whitney U	0.0468943	inf	Mann-Whitney U	0.921689	0.258303	Mann-Whitney U	0.921689	inf	Mann-Whitney U	0.921689		Mann-Whitney U	0.921689
ACTBP14		Mann-Whitney U	0.047869	1.44888	Mann-Whitney U	0.99835	1.39256	Mann-Whitney U	0.99835	0.933985	Mann-Whitney U	0.99835		Mann-Whitney U	0.99835
ACTBP2	0.80871	Mann-Whitney U	0.048057	0.51728	Mann-Whitney U	0.513841	1.43825	Mann-Whitney U	0.513841	1.21144	Mann-Whitney U	0.513841	0.705289	Mann-Whitney U	0.513841
ACTBP6		Mann-Whitney U	0.048057		Mann-Whitney U	0.644278		Mann-Whitney U	0.644278		Mann-Whitney U	0.644278		Mann-Whitney U	0.644278
ACTBP7	0.842381	Mann-Whitney U	0.0482526	0.900732	Mann-Whitney U	0.513841	1.08265	Mann-Whitney U	0.513841	0.589537	Mann-Whitney U	0.513841	1.24943	Mann-Whitney U	0.513841
ACTBP8		Mann-Whitney U	0.0482526		Mann-Whitney U	0.819843	2.65231	Mann-Whitney U	0.819843		Mann-Whitney U	0.819843		Mann-Whitney U	0.819843
ACTC1	1.26955	Mann-Whitney U	0.0484175	1.57413	Mann-Whitney U	0.419838	2.29447	Mann-Whitney U	0.419838	1.65051	Mann-Whitney U	0.419838	0.845667	Mann-Whitney U	0.419838
ACTG1	0.954732	Mann-Whitney U	0.0485851	0.998549	Mann-Whitney U	0.732652	1.08864	Mann-Whitney U	0.732652	0.818306	Mann-Whitney U	0.732652	0.931822	Mann-Whitney U	0.732652
ACTG1P1	0.992343	Mann-Whitney U	0.0489582	1.34018	Mann-Whitney U	0.992976	1.11415	Mann-Whitney U	0.992976	0.586168	Mann-Whitney U	0.992976	1.06029	Mann-Whitney U	0.992976
ACTG1P10	1.03358	Mann-Whitney U	0.0497305	1.00008	Mann-Whitney U	0.870542	1.14625	Mann-Whitney U	0.870542	0.845298	Mann-Whitney U	0.870542	1.23376	Mann-Whitney U	0.870542
ACTG1P12		Mann-Whitney U	0.0497305		Mann-Whitney U	0.893617	1.87908	Mann-Whitney U	0.893617		Mann-Whitney U	0.893617	inf	Mann-Whitney U	0.893617
ACTG1P13		Mann-Whitney U	0.0500989		Mann-Whitney U	0.695694		Mann-Whitney U	0.695694		Mann-Whitney U	0.695694		Mann-Whitney U	0.695694
ACTG1P2		Mann-Whitney U	0.0509168		Mann-Whitney U	0.557247	inf	Mann-Whitney U	0.557247		Mann-Whitney U	0.557247	inf	Mann-Whitney U	0.557247
ACTG1P3	0.946177	Mann-Whitney U	0.0509168	1.03157	Mann-Whitney U	0.933599	1.18	Mann-Whitney U	0.933599	0.544531	Mann-Whitney U	0.933599	0.919868	Mann-Whitney U	0.933599
ACTG1P4		Mann-Whitney U	0.0512269		Mann-Whitney U	0.941481		Mann-Whitney U	0.941481		Mann-Whitney U	0.941481		Mann-Whitney U	0.941481
ACTG1P9	1.00707	Mann-Whitney U	0.0514417	0.649131	Mann-Whitney U	0.930298	2.25096	Mann-Whitney U	0.930298	0.606336	Mann-Whitney U	0.930298	1.07791	Mann-Whitney U	0.930298
ACTG2	1.02959	Mann-Whitney U	0.0516076	1.01897	Mann-Whitney U	0.80252	0.670637	Mann-Whitney U	0.80252	0.745589	Mann-Whitney U	0.80252	0.760314	Mann-Whitney U	0.80252
ACTL10	0.945741	Mann-Whitney U	0.053841	0.871218	Mann-Whitney U	0.891871	0.984527	Mann-Whitney U	0.891871	0.759228	Mann-Whitney U	0.891871	1.18233	Mann-Whitney U	0.891871
ACTL6A	1.03414	Mann-Whitney U	0.0539194	1.05607	Mann-Whitney U	0.931489	1.19579	Mann-Whitney U	0.931489	0.776152	Mann-Whitney U	0.931489	0.880926	Mann-Whitney U	0.931489
ACTL6B	1.17262	Mann-Whitney U	0.0539351	0.605146	Mann-Whitney U	0.873673	1.43537	Mann-Whitney U	0.873673	0.194501	Mann-Whitney U	0.873673	0.551143	Mann-Whitney U	0.873673
ACTL7A	0.900945	Mann-Whitney U	0.0568374	1.1074	Mann-Whitney U	0.595443	1.27156	Mann-Whitney U	0.595443	0.991411	Mann-Whitney U	0.595443	0.951423	Mann-Whitney U	0.595443
ACTL7B	1.02415	Mann-Whitney U	0.0574393	1.02867	Mann-Whitney U	0.976583	1.99516	Mann-Whitney U	0.976583	0.761489	Mann-Whitney U	0.976583	0.68523	Mann-Whitney U	0.976583
ACTL8	0.813502	Mann-Whitney U	0.0578095	0.819265	Mann-Whitney U	0.690718	1.35328	Mann-Whitney U	0.690718	0.368989	Mann-Whitney U	0.690718	1.14155	Mann-Whitney U	0.690718
ACTL9	0.936412	Mann-Whitney U	0.0580429	0.802686	Mann-Whitney U	0.970851	2.18818	Mann-Whitney U	0.970851	0.434988	Mann-Whitney U	0.970851	1.73213	Mann-Whitney U	0.970851
ACTN1	1.01803	Mann-Whitney U	0.0580429	1.10132	Mann-Whitney U	0.930593	1.14218	Mann-Whitney U	0.930593	1.12257	Mann-Whitney U	0.930593	0.877614	Mann-Whitney U	0.930593
ACTN1-AS1		Mann-Whitney U	0.0591757		Mann-Whitney U	0.873673		Mann-Whitney U	0.873673		Mann-Whitney U	0.873673		Mann-Whitney U	0.873673
ACTN2	1.00082	Mann-Whitney U	0.0591757	0.920978	Mann-Whitney U	0.949533	1.21071	Mann-Whitney U	0.949533	2.36282	Mann-Whitney U	0.949533	1.39111	Mann-Whitney U	0.949533
ACTN3	0.949539	Mann-Whitney U	0.0591757	0.905004	Mann-Whitney U	0.879704	1.20655	Mann-Whitney U	0.879704	0.716028	Mann-Whitney U	0.879704	1.06616	Mann-Whitney U	0.879704
ACTN4	0.98702	Mann-Whitney U	0.0591757	0.904018	Mann-Whitney U	0.933599	1.13178	Mann-Whitney U	0.933599	0.968297	Mann-Whitney U	0.933599	1.01533	Mann-Whitney U	0.933599
ACTN4P1	0	Mann-Whitney U	0.0591757		Mann-Whitney U	0.887152	0.950025	Mann-Whitney U	0.887152	inf	Mann-Whitney U	0.887152		Mann-Whitney U	0.887152
ACTN4P2		Mann-Whitney U	0.0591757		Mann-Whitney U	0.938841		Mann-Whitney U	0.938841		Mann-Whitney U	0.938841		Mann-Whitney U	0.938841
ACTR10	0.936483	Mann-Whitney U	0.0591757	1.02669	Mann-Whitney U	0.848247	1.1667	Mann-Whitney U	0.848247	1.06897	Mann-Whitney U	0.848247	1.02148	Mann-Whitney U	0.848247
ACTR1A	1.00246	Mann-Whitney U	0.0591757	0.997839	Mann-Whitney U	0.883446	1.13656	Mann-Whitney U	0.883446	0.887595	Mann-Whitney U	0.883446	1.11493	Mann-Whitney U	0.883446
ACTR1B	0.999551	Mann-Whitney U	0.0591757	0.945687	Mann-Whitney U	0.97864	1.07885	Mann-Whitney U	0.97864	0.878043	Mann-Whitney U	0.97864	1.03557	Mann-Whitney U	0.97864
ACTR2	0.991224	Mann-Whitney U	0.0591757	0.804404	Mann-Whitney U	0.930298	1.11618	Mann-Whitney U	0.930298	0.920424	Mann-Whitney U	0.930298	1.04272	Mann-Whitney U	0.930298
ACTR3	1.03554	Mann-Whitney U	0.0591757	1.03233	Mann-Whitney U	0.906822	1.23272	Mann-Whitney U	0.906822	0.779009	Mann-Whitney U	0.906822	0.988604	Mann-Whitney U	0.906822
ACTR3B	0.960638	Mann-Whitney U	0.0592656	1.11707	Mann-Whitney U	0.888372	1.32136	Mann-Whitney U	0.888372	0.997516	Mann-Whitney U	0.888372	0.924292	Mann-Whitney U	0.888372
ACTR3BP2		Mann-Whitney U	0.0602668		Mann-Whitney U	0.651508	inf	Mann-Whitney U	0.651508	1.17107	Mann-Whitney U	0.651508		Mann-Whitney U	0.651508
ACTR3BP3		Mann-Whitney U	0.0602668		Mann-Whitney U	0.546936		Mann-Whitney U	0.546936		Mann-Whitney U	0.546936		Mann-Whitney U	0.546936
ACTR3BP4	0	Mann-Whitney U	0.0619755	1.33424	Mann-Whitney U	0.641911	0.952432	Mann-Whitney U	0.641911	0.810456	Mann-Whitney U	0.641911	inf	Mann-Whitney U	0.641911
ACTR3BP5		Mann-Whitney U	0.0630404		Mann-Whitney U	0.673168		Mann-Whitney U	0.673168		Mann-Whitney U	0.673168		Mann-Whitney U	0.673168
ACTR3BP6		Mann-Whitney U	0.063995		Mann-Whitney U	0.96045	inf	Mann-Whitney U	0.96045		Mann-Whitney U	0.96045		Mann-Whitney U	0.96045
ACTR3C	0.990186	Mann-Whitney U	0.0642176	0.878588	Mann-Whitney U	0.922626	1.23793	Mann-Whitney U	0.922626	0.843067	Mann-Whitney U	0.922626	0.816051	Mann-Whitney U	0.922626
ACTR3P2		Mann-Whitney U	0.0663322		Mann-Whitney U	0.854289		Mann-Whitney U	0.854289		Mann-Whitney U	0.854289		Mann-Whitney U	0.854289
ACTR3P3		Mann-Whitney U	0.0663322		Mann-Whitney U	0.963859		Mann-Whitney U	0.963859		Mann-Whitney U	0.963859		Mann-Whitney U	0.963859
ACTR5	0.969136	Mann-Whitney U	0.0663322	0.949838	Mann-Whitney U	0.976742	1.10792	Mann-Whitney U	0.976742	0.787482	Mann-Whitney U	0.976742	1.10151	Mann-Whitney U	0.976742
ACTR6	0.982472	Mann-Whitney U	0.0667938	0.822024	Mann-Whitney U	0.970357	0.961236	Mann-Whitney U	0.970357	0.782116	Mann-Whitney U	0.970357	0.96049	Mann-Whitney U	0.970357
ACTR6P1		Mann-Whitney U	0.0667938		Mann-Whitney U	0.676025		Mann-Whitney U	0.676025		Mann-Whitney U	0.676025		Mann-Whitney U	0.676025
ACTR8	1.01744	Mann-Whitney U	0.066965	0.849295	Mann-Whitney U	0.979324	1.10682	Mann-Whitney U	0.979324	0.973231	Mann-Whitney U	0.979324	0.918378	Mann-Whitney U	0.979324
ACTRT1	0.863621	Mann-Whitney U	0.066965	0.805654	Mann-Whitney U	0.860444	1.65633	Mann-Whitney U	0.860444	0.475154	Mann-Whitney U	0.860444	0.666939	Mann-Whitney U	0.860444
ACTRT2		Mann-Whitney U	0.066965		Mann-Whitney U	1	inf	Mann-Whitney U	1		Mann-Whitney U	1		Mann-Whitney U	1
ACTRT3	0.965685	Mann-Whitney U	0.066965	1.0294	Mann-Whitney U	0.879691	1.35379	Mann-Whitney U	0.879691	0.764378	Mann-Whitney U	0.879691	1.11497	Mann-Whitney U	0.879691
ACVR1	1.00531	Mann-Whitney U	0.0676202	1.11502	Mann-Whitney U	0.965121	0.982466	Mann-Whitney U	0.965121	0.615676	Mann-Whitney U	0.965121	1.01734	Mann-Whitney U	0.965121
ACVR1B	0.996771	Mann-Whitney U	0.0676202	0.98004	Mann-Whitney U	0.987076	0.990087	Mann-Whitney U	0.987076	0.868142	Mann-Whitney U	0.987076	0.821722	Mann-Whitney U	0.987076
ACVR1C	0.978622	Mann-Whitney U	0.0676202	0.965853	Mann-Whitney U	0.792553	1.21024	Mann-Whitney U	0.792553	0.486396	Mann-Whitney U	0.792553	1.20048	Mann-Whitney U	0.792553
ACVR2A	1.00322	Mann-Whitney U	0.0679775	1.11938	Mann-Whitney U	0.986731	1.02961	Mann-Whitney U	0.986731	0.901129	Mann-Whitney U	0.986731	1.09296	Mann-Whitney U	0.986731
ACVR2B	1.02517	Mann-Whitney U	0.069529	1.04167	Mann-Whitney U	0.982176	1.11994	Mann-Whitney U	0.982176	0.885286	Mann-Whitney U	0.982176	0.791158	Mann-Whitney U	0.982176
ACVR2B-AS1	1.08969	Mann-Whitney U	0.0700353	1.23877	Mann-Whitney U	0.806688	1.02802	Mann-Whitney U	0.806688	1.34861	Mann-Whitney U	0.806688	1.03215	Mann-Whitney U	0.806688
ACVRL1	1.07217	Mann-Whitney U	0.0700353	0.932008	Mann-Whitney U	0.732315	1.04425	Mann-Whitney U	0.732315	0.677717	Mann-Whitney U	0.732315	1.22554	Mann-Whitney U	0.732315
ACY1	0.967367	Mann-Whitney U	0.0712685	0.925377	Mann-Whitney U	0.872581	1.15166	Mann-Whitney U	0.872581	0.696429	Mann-Whitney U	0.872581	0.907465	Mann-Whitney U	0.872581
ACY3	1.00759	Mann-Whitney U	0.0712685	0.598045	Mann-Whitney U	0.900202	1.88479	Mann-Whitney U	0.900202	0.754975	Mann-Whitney U	0.900202	1.42685	Mann-Whitney U	0.900202
ACYP1	1.00527	Mann-Whitney U	0.07127	1.08278	Mann-Whitney U	0.949533	1.23218	Mann-Whitney U	0.949533	0.895808	Mann-Whitney U	0.949533	1.16396	Mann-Whitney U	0.949533
ACYP2	0.988846	Mann-Whitney U	0.0721439	0.91535	Mann-Whitney U	0.996849	1.05384	Mann-Whitney U	0.996849	0.994693	Mann-Whitney U	0.996849	0.874976	Mann-Whitney U	0.996849
ADA	0.991353	Mann-Whitney U	0.0729124	0.897708	Mann-Whitney U	0.996171	1.16171	Mann-Whitney U	0.996171	0.396061	Mann-Whitney U	0.996171	0.929858	Mann-Whitney U	0.996171
ADAD1	0.802213	Mann-Whitney U	0.073075	0.690031	Mann-Whitney U	0.67006	1.26939	Mann-Whitney U	0.67006	0.755214	Mann-Whitney U	0.67006	0.412831	Mann-Whitney U	0.67006
ADAD2	0.944224	Mann-Whitney U	0.0739979	0.857254	Mann-Whitney U	0.925786	2.24545	Mann-Whitney U	0.925786	0.574521	Mann-Whitney U	0.925786	1.5676	Mann-Whitney U	0.925786
ADAL	0.98272	Mann-Whitney U	0.0739979	0.950442	Mann-Whitney U	0.977814	1.13733	Mann-Whitney U	0.977814	0.938305	Mann-Whitney U	0.977814	1.15198	Mann-Whitney U	0.977814
ADAM10	0.981338	Mann-Whitney U	0.0739979	1.00016	Mann-Whitney U	0.984201	1.06028	Mann-Whitney U	0.984201	0.811352	Mann-Whitney U	0.984201	0.779577	Mann-Whitney U	0.984201
ADAM11	0.982826	Mann-Whitney U	0.0739979	0.911298	Mann-Whitney U	0.979324	1.00662	Mann-Whitney U	0.979324	0.81578	Mann-Whitney U	0.979324	1.74832	Mann-Whitney U	0.979324
ADAM12	0.975762	Mann-Whitney U	0.0741016	0.932074	Mann-Whitney U	0.83009	0.929042	Mann-Whitney U	0.83009	1.00843	Mann-Whitney U	0.83009	1.20117	Mann-Whitney U	0.83009
ADAM15	1.02771	Mann-Whitney U	0.0743126	0.902969	Mann-Whitney U	0.982161	0.877605	Mann-Whitney U	0.982161	0.6862	Mann-Whitney U	0.982161	1.07879	Mann-Whitney U	0.982161
ADAM17	0.990872	Mann-Whitney U	0.0747902	0.900323	Mann-Whitney U	0.931738	1.08714	Mann-Whitney U	0.931738	0.644633	Mann-Whitney U	0.931738	0.919448	Mann-Whitney U	0.931738
ADAM18	0.842549	Mann-Whitney U	0.0747902	0.801563	Mann-Whitney U	0.785778	1.73365	Mann-Whitney U	0.785778	2.84069	Mann-Whitney U	0.785778	1.6822	Mann-Whitney U	0.785778
ADAM19	0.993538	Mann-Whitney U	0.075451	0.926483	Mann-Whitney U	0.947294	1.34281	Mann-Whitney U	0.947294	0.589202	Mann-Whitney U	0.947294	0.78486	Mann-Whitney U	0.947294
ADAM1A	1.24072	Mann-Whitney U	0.0757445	1.02798	Mann-Whitney U	0.576435	0.929004	Mann-Whitney U	0.576435	2.16299	Mann-Whitney U	0.576435	1.44453	Mann-Whitney U	0.576435
ADAM1B	1.06378	Mann-Whitney U	0.0758231	0.724057	Mann-Whitney U	0.74722	1.10243	Mann-Whitney U	0.74722	1.84568	Mann-Whitney U	0.74722	2.03106	Mann-Whitney U	0.74722
ADAM2	0.850998	Mann-Whitney U	0.0758231	0.667069	Mann-Whitney U	0.893617	0.801138	Mann-Whitney U	0.893617	0.364154	Mann-Whitney U	0.893617	1.76047	Mann-Whitney U	0.893617
ADAM20	0.962732	Mann-Whitney U	0.0759685	1.14012	Mann-Whitney U	0.844781	1.25732	Mann-Whitney U	0.844781	0.933548	Mann-Whitney U	0.844781	0.820368	Mann-Whitney U	0.844781
ADAM20P1	1.15348	Mann-Whitney U	0.076297	1.24837	Mann-Whitney U	0.809527	0.643864	Mann-Whitney U	0.809527	5.26982	Mann-Whitney U	0.809527	1.55792	Mann-Whitney U	0.809527
ADAM20P2		Mann-Whitney U	0.0768366		Mann-Whitney U	0.986731		Mann-Whitney U	0.986731		Mann-Whitney U	0.986731		Mann-Whitney U	0.986731
ADAM20P3		Mann-Whitney U	0.0779501		Mann-Whitney U	0.774401		Mann-Whitney U	0.774401		Mann-Whitney U	0.774401		Mann-Whitney U	0.774401
ADAM21	0.925474	Mann-Whitney U	0.0779501	1.22918	Mann-Whitney U	0.910664	1.26986	Mann-Whitney U	0.910664	0.784127	Mann-Whitney U	0.910664	0.849752	Mann-Whitney U	0.910664
ADAM21P1	0.992486	Mann-Whitney U	0.0779501	0.960399	Mann-Whitney U	0.910529	1.50282	Mann-Whitney U	0.910529	0.7278	Mann-Whitney U	0.910529	0.805839	Mann-Whitney U	0.910529
ADAM22	0.997239	Mann-Whitney U	0.0784044	1.06441	Mann-Whitney U	0.919545	0.909149	Mann-Whitney U	0.919545	0.745607	Mann-Whitney U	0.919545	1.66496	Mann-Whitney U	0.919545
ADAM23	1.02398	Mann-Whitney U	0.0785636	1.04946	Mann-Whitney U	0.716194	1.41212	Mann-Whitney U	0.716194	0.643181	Mann-Whitney U	0.716194	1.11596	Mann-Whitney U	0.716194
ADAM24P		Mann-Whitney U	0.0791221		Mann-Whitney U	0.921438		Mann-Whitney U	0.921438		Mann-Whitney U	0.921438		Mann-Whitney U	0.921438
ADAM28	0.894876	Mann-Whitney U	0.0805553	0.844738	Mann-Whitney U	0.706279	1.52489	Mann-Whitney U	0.706279	0.681168	Mann-Whitney U	0.706279	1.03214	Mann-Whitney U	0.706279
ADAM29	0.872202	Mann-Whitney U	0.0806968	0.92455	Mann-Whitney U	0.582392	0.915658	Mann-Whitney U	0.582392	0.685256	Mann-Whitney U	0.582392	1.13184	Mann-Whitney U	0.582392
ADAM30	0.866128	Mann-Whitney U	0.0812884	0.701942	Mann-Whitney U	0.718517	1.61561	Mann-Whitney U	0.718517	0	Mann-Whitney U	0.718517	0.495874	Mann-Whitney U	0.718517
ADAM32	1.00854	Mann-Whitney U	0.0822943	1.11571	Mann-Whitney U	0.957837	1.01051	Mann-Whitney U	0.957837	1.33362	Mann-Whitney U	0.957837	1.19422	Mann-Whitney U	0.957837
ADAM33	0.990639	Mann-Whitney U	0.0826279	1.06017	Mann-Whitney U	0.964055	1.20363	Mann-Whitney U	0.964055	1.11752	Mann-Whitney U	0.964055	1.23044	Mann-Whitney U	0.964055
ADAM3A	1.11882	Mann-Whitney U	0.0826279	0.931892	Mann-Whitney U	0.66138	1.09406	Mann-Whitney U	0.66138	1.67935	Mann-Whitney U	0.66138	1.46458	Mann-Whitney U	0.66138
ADAM3B	inf	Mann-Whitney U	0.0852819		Mann-Whitney U	0.575986		Mann-Whitney U	0.575986	inf	Mann-Whitney U	0.575986	inf	Mann-Whitney U	0.575986
ADAM5		Mann-Whitney U	0.0852819		Mann-Whitney U	0.947196		Mann-Whitney U	0.947196		Mann-Whitney U	0.947196		Mann-Whitney U	0.947196
ADAM6		Mann-Whitney U	0.0852819		Mann-Whitney U	0.95987		Mann-Whitney U	0.95987		Mann-Whitney U	0.95987		Mann-Whitney U	0.95987
ADAM7	0.911428	Mann-Whitney U	0.0855915	0.719188	Mann-Whitney U	0.867509	0.638575	Mann-Whitney U	0.867509	1.4958	Mann-Whitney U	0.867509	0.965768	Mann-Whitney U	0.867509
ADAM8	0.939686	Mann-Whitney U	0.0855915	1.0745	Mann-Whitney U	0.755533	1.42409	Mann-Whitney U	0.755533	0.754775	Mann-Whitney U	0.755533	1.22733	Mann-Whitney U	0.755533
ADAM9	0.936281	Mann-Whitney U	0.0867163	0.907587	Mann-Whitney U	0.871084	1.14103	Mann-Whitney U	0.871084	1.06943	Mann-Whitney U	0.871084	0.889308	Mann-Whitney U	0.871084
ADAMDEC1	0.925952	Mann-Whitney U	0.0871363	1.09704	Mann-Whitney U	0.862288	0.901217	Mann-Whitney U	0.862288	1.03356	Mann-Whitney U	0.862288	1.61084	Mann-Whitney U	0.862288
ADAMTS1	0.923658	Mann-Whitney U	0.0872372	0.793181	Mann-Whitney U	0.87351	0.90036	Mann-Whitney U	0.87351	0.5085	Mann-Whitney U	0.87351	1.2792	Mann-Whitney U	0.87351
ADAMTS10	1.0085	Mann-Whitney U	0.0884827	0.930127	Mann-Whitney U	0.944929	1.17982	Mann-Whitney U	0.944929	0.4902	Mann-Whitney U	0.944929	0.895305	Mann-Whitney U	0.944929
ADAMTS12	0.939104	Mann-Whitney U	0.0905412	0.938659	Mann-Whitney U	0.893633	0.87743	Mann-Whitney U	0.893633	0.697915	Mann-Whitney U	0.893633	1.15289	Mann-Whitney U	0.893633
ADAMTS13	0.964848	Mann-Whitney U	0.0913194	0.938813	Mann-Whitney U	0.70443	1.38975	Mann-Whitney U	0.70443	0.919544	Mann-Whitney U	0.70443	0.902364	Mann-Whitney U	0.70443
ADAMTS14	0.970629	Mann-Whitney U	0.09234	1.06343	Mann-Whitney U	0.880727	1.27735	Mann-Whitney U	0.880727	0.729845	Mann-Whitney U	0.880727	1.3324	Mann-Whitney U	0.880727
ADAMTS15	1.01972	Mann-Whitney U	0.09234	0.956315	Mann-Whitney U	0.933599	1.6113	Mann-Whitney U	0.933599	0.998235	Mann-Whitney U	0.933599	0.840641	Mann-Whitney U	0.933599
ADAMTS16	0.920463	Mann-Whitney U	0.09234	1.34019	Mann-Whitney U	0.780889	1.29379	Mann-Whitney U	0.780889	1.22184	Mann-Whitney U	0.780889	0.710872	Mann-Whitney U	0.780889
ADAMTS17	0.984787	Mann-Whitney U	0.09234	1.01139	Mann-Whitney U	0.807149	1.19224	Mann-Whitney U	0.807149	0.822282	Mann-Whitney U	0.807149	0.97562	Mann-Whitney U	0.807149
ADAMTS18	0.800014	Mann-Whitney U	0.0923486	0.889437	Mann-Whitney U	0.647515	1.13948	Mann-Whitney U	0.647515	1.24135	Mann-Whitney U	0.647515	1.2801	Mann-Whitney U	0.647515
ADAMTS19	0.955973	Mann-Whitney U	0.0923486	1.25294	Mann-Whitney U	0.813643	1.70045	Mann-Whitney U	0.813643	2.04331	Mann-Whitney U	0.813643	0.670378	Mann-Whitney U	0.813643
ADAMTS19-AS1		Mann-Whitney U	0.0923486		Mann-Whitney U	0.958452		Mann-Whitney U	0.958452	inf	Mann-Whitney U	0.958452		Mann-Whitney U	0.958452
ADAMTS2	0.945815	Mann-Whitney U	0.0923486	0.927987	Mann-Whitney U	0.848222	1.0046	Mann-Whitney U	0.848222	0.82561	Mann-Whitney U	0.848222	1.12247	Mann-Whitney U	0.848222
ADAMTS20	0.953645	Mann-Whitney U	0.0927763	0.900159	Mann-Whitney U	0.930298	1.20164	Mann-Whitney U	0.930298	0.429191	Mann-Whitney U	0.930298	0.890859	Mann-Whitney U	0.930298
ADAMTS3	0.971798	Mann-Whitney U	0.0928062	0.520754	Mann-Whitney U	0.603255	1.01607	Mann-Whitney U	0.603255	0.848035	Mann-Whitney U	0.603255	1.29727	Mann-Whitney U	0.603255
ADAMTS4	0.876233	Mann-Whitney U	0.0949603	0.958295	Mann-Whitney U	0.858458	0.961098	Mann-Whitney U	0.858458	0.682241	Mann-Whitney U	0.858458	0.676269	Mann-Whitney U	0.858458
ADAMTS5	0.991426	Mann-Whitney U	0.0949603	0.952257	Mann-Whitney U	0.989154	0.903252	Mann-Whitney U	0.989154	0.715694	Mann-Whitney U	0.989154	0.710751	Mann-Whitney U	0.989154
ADAMTS6	0.997415	Mann-Whitney U	0.0967151	0.953413	Mann-Whitney U	0.831073	0.988913	Mann-Whitney U	0.831073	0.68922	Mann-Whitney U	0.831073	0.993338	Mann-Whitney U	0.831073
ADAMTS7	1.01938	Mann-Whitney U	0.0971521	0.995119	Mann-Whitney U	0.970162	1.05108	Mann-Whitney U	0.970162	0.678485	Mann-Whitney U	0.970162	0.982847	Mann-Whitney U	0.970162
ADAMTS8	0.825901	Mann-Whitney U	0.0986766	0.972171	Mann-Whitney U	0.702857	1.89698	Mann-Whitney U	0.702857	0.446569	Mann-Whitney U	0.702857	1.01356	Mann-Whitney U	0.702857
ADAMTS9	1.03007	Mann-Whitney U	0.100298	0.828097	Mann-Whitney U	0.995571	1.05748	Mann-Whitney U	0.995571	0.786276	Mann-Whitney U	0.995571	0.961416	Mann-Whitney U	0.995571
ADAMTS9-AS1	1.07432	Mann-Whitney U	0.100381	0.905911	Mann-Whitney U	0.930298	1.10552	Mann-Whitney U	0.930298	0.83024	Mann-Whitney U	0.930298	0.678054	Mann-Whitney U	0.930298
ADAMTS9-AS2	1.24764	Mann-Whitney U	0.100381	1.13575	Mann-Whitney U	0.727031	0.977334	Mann-Whitney U	0.727031	1.51108	Mann-Whitney U	0.727031	1.04468	Mann-Whitney U	0.727031
ADAMTSL1	0.907121	Mann-Whitney U	0.10157	1.19252	Mann-Whitney U	0.792358	1.06091	Mann-Whitney U	0.792358	0.739916	Mann-Whitney U	0.792358	1.28999	Mann-Whitney U	0.792358
ADAMTSL2	1.00518	Mann-Whitney U	0.101638	1.12046	Mann-Whitney U	0.987076	1.12284	Mann-Whitney U	0.987076	0.820181	Mann-Whitney U	0.987076	1.06985	Mann-Whitney U	0.987076
ADAMTSL3	1.02884	Mann-Whitney U	0.101638	0.99744	Mann-Whitney U	0.873673	0.827171	Mann-Whitney U	0.873673	0.834277	Mann-Whitney U	0.873673	1.04897	Mann-Whitney U	0.873673
ADAMTSL4	0.948738	Mann-Whitney U	0.101638	1.15364	Mann-Whitney U	0.657274	1.38576	Mann-Whitney U	0.657274	0.694714	Mann-Whitney U	0.657274	1.26051	Mann-Whitney U	0.657274
ADAMTSL4-AS1	1.06861	Mann-Whitney U	0.102771	1.39993	Mann-Whitney U	0.957709	0.716884	Mann-Whitney U	0.957709	1.82587	Mann-Whitney U	0.957709	1.05693	Mann-Whitney U	0.957709
ADAMTSL5	0.961619	Mann-Whitney U	0.102771	0.900877	Mann-Whitney U	0.870104	1.19369	Mann-Whitney U	0.870104	0.920164	Mann-Whitney U	0.870104	0.959559	Mann-Whitney U	0.870104
ADAP1	1.02678	Mann-Whitney U	0.103318	1.42349	Mann-Whitney U	0.9641	1.29751	Mann-Whitney U	0.9641	0.971459	Mann-Whitney U	0.9641	0.959771	Mann-Whitney U	0.9641
ADAP2	0.966537	Mann-Whitney U	0.103873	1.05068	Mann-Whitney U	0.975611	1.07965	Mann-Whitney U	0.975611	0.79273	Mann-Whitney U	0.975611	1.12936	Mann-Whitney U	0.975611
ADAR	0.985931	Mann-Whitney U	0.104033	0.981744	Mann-Whitney U	0.880077	1.04317	Mann-Whitney U	0.880077	0.698299	Mann-Whitney U	0.880077	0.958251	Mann-Whitney U	0.880077
ADARB1	0.94075	Mann-Whitney U	0.104248	0.809839	Mann-Whitney U	0.743417	0.901481	Mann-Whitney U	0.743417	1.02969	Mann-Whitney U	0.743417	1.06052	Mann-Whitney U	0.743417
ADARB2	0.852444	Mann-Whitney U	0.105045	0.923731	Mann-Whitney U	0.843292	1.45351	Mann-Whitney U	0.843292	0.90783	Mann-Whitney U	0.843292	0.47687	Mann-Whitney U	0.843292
ADARB2-AS1		Mann-Whitney U	0.105236		Mann-Whitney U	0.564868		Mann-Whitney U	0.564868		Mann-Whitney U	0.564868		Mann-Whitney U	0.564868
ADAT1	0.934218	Mann-Whitney U	0.106156	1.05669	Mann-Whitney U	0.537626	1.30184	Mann-Whitney U	0.537626	0.624408	Mann-Whitney U	0.537626	1.02868	Mann-Whitney U	0.537626
ADAT2	0.955533	Mann-Whitney U	0.107707	0.940191	Mann-Whitney U	0.808509	1.15755	Mann-Whitney U	0.808509	1.30521	Mann-Whitney U	0.808509	0.872399	Mann-Whitney U	0.808509
ADAT3	1.08065	Mann-Whitney U	0.108184	0.979253	Mann-Whitney U	0.86552	1.27711	Mann-Whitney U	0.86552	0.730272	Mann-Whitney U	0.86552	1.31917	Mann-Whitney U	0.86552
ADC	0.97849	Mann-Whitney U	0.109288	1.0117	Mann-Whitney U	0.949533	1.02925	Mann-Whitney U	0.949533	0.871157	Mann-Whitney U	0.949533	1.25224	Mann-Whitney U	0.949533
ADCK1	0.942004	Mann-Whitney U	0.109288	1.01585	Mann-Whitney U	0.700268	1.1863	Mann-Whitney U	0.700268	0.590516	Mann-Whitney U	0.700268	1.0698	Mann-Whitney U	0.700268
ADCK2	0.99445	Mann-Whitney U	0.109288	0.922761	Mann-Whitney U	0.893617	1.1839	Mann-Whitney U	0.893617	0.727971	Mann-Whitney U	0.893617	0.908984	Mann-Whitney U	0.893617
ADCK3	0.969104	Mann-Whitney U	0.109288	1.01057	Mann-Whitney U	0.87351	0.869531	Mann-Whitney U	0.87351	0.773426	Mann-Whitney U	0.87351	0.913284	Mann-Whitney U	0.87351
ADCK4	0.95441	Mann-Whitney U	0.109288	1.06038	Mann-Whitney U	0.690249	1.07251	Mann-Whitney U	0.690249	0.670187	Mann-Whitney U	0.690249	0.981667	Mann-Whitney U	0.690249
ADCK5	1.0286	Mann-Whitney U	0.110591	0.882456	Mann-Whitney U	0.893617	1.15963	Mann-Whitney U	0.893617	1.12201	Mann-Whitney U	0.893617	0.847451	Mann-Whitney U	0.893617
ADCY1	1.00193	Mann-Whitney U	0.110591	1.08877	Mann-Whitney U	0.975861	0.782914	Mann-Whitney U	0.975861	1.20925	Mann-Whitney U	0.975861	1.0496	Mann-Whitney U	0.975861
ADCY10	0.921466	Mann-Whitney U	0.110633	0.920135	Mann-Whitney U	0.639968	0.967622	Mann-Whitney U	0.639968	1.01153	Mann-Whitney U	0.639968	0.719862	Mann-Whitney U	0.639968
ADCY10P1	1.10768	Mann-Whitney U	0.111226	1.18478	Mann-Whitney U	0.880077	0.77856	Mann-Whitney U	0.880077	1.55207	Mann-Whitney U	0.880077	1.03987	Mann-Whitney U	0.880077
ADCY2	0.924898	Mann-Whitney U	0.112836	0.844024	Mann-Whitney U	0.893617	0.467102	Mann-Whitney U	0.893617	1.44731	Mann-Whitney U	0.893617	2.91453	Mann-Whitney U	0.893617
ADCY3	0.948488	Mann-Whitney U	0.112902	1.02104	Mann-Whitney U	0.933888	1.05783	Mann-Whitney U	0.933888	0.489071	Mann-Whitney U	0.933888	1.14926	Mann-Whitney U	0.933888
ADCY4	1.01515	Mann-Whitney U	0.113452	0.861712	Mann-Whitney U	0.977249	1.03135	Mann-Whitney U	0.977249	0.862795	Mann-Whitney U	0.977249	1.05978	Mann-Whitney U	0.977249
ADCY5	1.02394	Mann-Whitney U	0.11388	1.10188	Mann-Whitney U	0.998437	0.862727	Mann-Whitney U	0.998437	1.10486	Mann-Whitney U	0.998437	0.868111	Mann-Whitney U	0.998437
ADCY6	0.986133	Mann-Whitney U	0.115304	0.911103	Mann-Whitney U	0.999818	0.879222	Mann-Whitney U	0.999818	1.17704	Mann-Whitney U	0.999818	0.929957	Mann-Whitney U	0.999818
ADCY7	1.03914	Mann-Whitney U	0.115304	0.876632	Mann-Whitney U	0.896209	1.2156	Mann-Whitney U	0.896209	0.504014	Mann-Whitney U	0.896209	1.4652	Mann-Whitney U	0.896209
ADCY8	0.846951	Mann-Whitney U	0.115903	1.07243	Mann-Whitney U	0.595469	1.18819	Mann-Whitney U	0.595469	0.708796	Mann-Whitney U	0.595469	0.982584	Mann-Whitney U	0.595469
ADCY9	1.00565	Mann-Whitney U	0.115903	0.965106	Mann-Whitney U	0.86419	1.26629	Mann-Whitney U	0.86419	0.541283	Mann-Whitney U	0.86419	1.14277	Mann-Whitney U	0.86419
ADCYAP1	0.969063	Mann-Whitney U	0.115903		Mann-Whitney U	0.97266	2.56295	Mann-Whitney U	0.97266	inf	Mann-Whitney U	0.97266	inf	Mann-Whitney U	0.97266
ADCYAP1R1	0.930081	Mann-Whitney U	0.11667	0.878045	Mann-Whitney U	0.978989	0.927468	Mann-Whitney U	0.978989	0.494188	Mann-Whitney U	0.978989	2.64409	Mann-Whitney U	0.978989
ADD1	1.02927	Mann-Whitney U	0.11667	1.01372	Mann-Whitney U	0.998273	1.15486	Mann-Whitney U	0.998273	0.949044	Mann-Whitney U	0.998273	0.979793	Mann-Whitney U	0.998273
ADD2	0.936988	Mann-Whitney U	0.11667	1.00467	Mann-Whitney U	0.990006	1.43726	Mann-Whitney U	0.990006	0.859094	Mann-Whitney U	0.990006	0.586775	Mann-Whitney U	0.990006
ADD3	0.913375	Mann-Whitney U	0.11667	1.14513	Mann-Whitney U	0.666231	1.33711	Mann-Whitney U	0.666231	0.871375	Mann-Whitney U	0.666231	1.15586	Mann-Whitney U	0.666231
ADGB	0.791436	Mann-Whitney U	0.11667	0.887115	Mann-Whitney U	0.639968	1.28012	Mann-Whitney U	0.639968	0.854512	Mann-Whitney U	0.639968	2.44615	Mann-Whitney U	0.639968
ADH1A	0.893413	Mann-Whitney U	0.11667	1.20457	Mann-Whitney U	0.612024	1.70612	Mann-Whitney U	0.612024	0.948173	Mann-Whitney U	0.612024	0.818118	Mann-Whitney U	0.612024
ADH1B	0.928066	Mann-Whitney U	0.116889	1.60754	Mann-Whitney U	0.899342	1.10388	Mann-Whitney U	0.899342	0.730839	Mann-Whitney U	0.899342	0.947455	Mann-Whitney U	0.899342
ADH1C	0.869579	Mann-Whitney U	0.116922	0.910309	Mann-Whitney U	0.578242	1.1036	Mann-Whitney U	0.578242	0.828283	Mann-Whitney U	0.578242	0.818379	Mann-Whitney U	0.578242
ADH4	0.949235	Mann-Whitney U	0.117364	0.669864	Mann-Whitney U	0.789843	1.30653	Mann-Whitney U	0.789843	1.53364	Mann-Whitney U	0.789843	0.660786	Mann-Whitney U	0.789843
ADH5	0.980369	Mann-Whitney U	0.117364	0.863417	Mann-Whitney U	0.881307	0.998582	Mann-Whitney U	0.881307	1.26629	Mann-Whitney U	0.881307	0.968913	Mann-Whitney U	0.881307
ADH5P2		Mann-Whitney U	0.118186		Mann-Whitney U	0.365106	inf	Mann-Whitney U	0.365106		Mann-Whitney U	0.365106		Mann-Whitney U	0.365106
ADH5P3	0.987336	Mann-Whitney U	0.118186		Mann-Whitney U	0.891871	2.08472	Mann-Whitney U	0.891871	0	Mann-Whitney U	0.891871	inf	Mann-Whitney U	0.891871
ADH5P4		Mann-Whitney U	0.118186	inf	Mann-Whitney U	0.935441	1.19428	Mann-Whitney U	0.935441		Mann-Whitney U	0.935441		Mann-Whitney U	0.935441
ADH6	0.847847	Mann-Whitney U	0.118186	0.844138	Mann-Whitney U	0.446688	1.89289	Mann-Whitney U	0.446688	0.850496	Mann-Whitney U	0.446688	0.764381	Mann-Whitney U	0.446688
ADH7	0.754571	Mann-Whitney U	0.118186	0.986742	Mann-Whitney U	0.323326	1.32359	Mann-Whitney U	0.323326	0.629499	Mann-Whitney U	0.323326	0.921015	Mann-Whitney U	0.323326
ADHFE1	0.98999	Mann-Whitney U	0.118186	0.620988	Mann-Whitney U	0.850446	0.918139	Mann-Whitney U	0.850446	1.36702	Mann-Whitney U	0.850446	1.10035	Mann-Whitney U	0.850446
ADI1	0.993453	Mann-Whitney U	0.118186	0.913712	Mann-Whitney U	0.960274	0.859581	Mann-Whitney U	0.960274	1.23174	Mann-Whitney U	0.960274	0.920072	Mann-Whitney U	0.960274
ADIG	1.04568	Mann-Whitney U	0.118384	0.577378	Mann-Whitney U	0.986553	1.22652	Mann-Whitney U	0.986553	1.09266	Mann-Whitney U	0.986553	1.28009	Mann-Whitney U	0.986553
ADIPOQ		Mann-Whitney U	0.118384	2.525	Mann-Whitney U	0.913119	1.45306	Mann-Whitney U	0.913119	1.13962	Mann-Whitney U	0.913119		Mann-Whitney U	0.913119
ADIPOQ-AS1	0.875153	Mann-Whitney U	0.118901	1.00843	Mann-Whitney U	0.65823	0.993802	Mann-Whitney U	0.65823	1.75357	Mann-Whitney U	0.65823	0.988919	Mann-Whitney U	0.65823
ADIPOR1	1.00288	Mann-Whitney U	0.120954	0.881299	Mann-Whitney U	0.964055	1.06195	Mann-Whitney U	0.964055	0.922962	Mann-Whitney U	0.964055	0.97304	Mann-Whitney U	0.964055
ADIPOR1P1		Mann-Whitney U	0.121444		Mann-Whitney U	0.735616		Mann-Whitney U	0.735616		Mann-Whitney U	0.735616		Mann-Whitney U	0.735616
ADIPOR1P2		Mann-Whitney U	0.121444		Mann-Whitney U	0.938841	inf	Mann-Whitney U	0.938841		Mann-Whitney U	0.938841		Mann-Whitney U	0.938841
ADIPOR2	0.978811	Mann-Whitney U	0.121444	0.999962	Mann-Whitney U	0.999472	1.00357	Mann-Whitney U	0.999472	0.842551	Mann-Whitney U	0.999472	0.90877	Mann-Whitney U	0.999472
ADIRF	1.09855	Mann-Whitney U	0.122875	1.35095	Mann-Whitney U	0.806688	0.613654	Mann-Whitney U	0.806688	1.2389	Mann-Whitney U	0.806688	0.911285	Mann-Whitney U	0.806688
ADIRF-AS1		Mann-Whitney U	0.122875		Mann-Whitney U	0.901312		Mann-Whitney U	0.901312		Mann-Whitney U	0.901312		Mann-Whitney U	0.901312
ADK	1.02261	Mann-Whitney U	0.123808	1.26593	Mann-Whitney U	0.934286	1.08466	Mann-Whitney U	0.934286	0.98607	Mann-Whitney U	0.934286	1.11811	Mann-Whitney U	0.934286
ADM	0.998973	Mann-Whitney U	0.124385	0.698529	Mann-Whitney U	0.898855	1.31383	Mann-Whitney U	0.898855	0.578359	Mann-Whitney U	0.898855	0.848896	Mann-Whitney U	0.898855
ADM2	0.972929	Mann-Whitney U	0.124385	0.916917	Mann-Whitney U	0.893617	0.986976	Mann-Whitney U	0.893617	0.793943	Mann-Whitney U	0.893617	1.81875	Mann-Whitney U	0.893617
ADM5	0.913718	Mann-Whitney U	0.124591	0.774673	Mann-Whitney U	0.835092	0.945096	Mann-Whitney U	0.835092	0.749399	Mann-Whitney U	0.835092	1.37423	Mann-Whitney U	0.835092
ADNP	0.94601	Mann-Whitney U	0.124595	1.01017	Mann-Whitney U	0.792553	1.24409	Mann-Whitney U	0.792553	0.758645	Mann-Whitney U	0.792553	0.861403	Mann-Whitney U	0.792553
ADNP2	0.882953	Mann-Whitney U	0.125015	0.843951	Mann-Whitney U	0.234889	1.14219	Mann-Whitney U	0.234889	0.892001	Mann-Whitney U	0.234889	0.947984	Mann-Whitney U	0.234889
ADO	0.991353	Mann-Whitney U	0.125054	1.19342	Mann-Whitney U	0.979324	1.07931	Mann-Whitney U	0.979324	1.1111	Mann-Whitney U	0.979324	1.057	Mann-Whitney U	0.979324
ADORA1	0.997346	Mann-Whitney U	0.126452	0.893138	Mann-Whitney U	0.866224	1.33517	Mann-Whitney U	0.866224	0.944991	Mann-Whitney U	0.866224	1.84542	Mann-Whitney U	0.866224
ADORA2A	1.36905	Mann-Whitney U	0.126474	1.36372	Mann-Whitney U	0.615596	0.714367	Mann-Whitney U	0.615596	0.642702	Mann-Whitney U	0.615596	2.79036	Mann-Whitney U	0.615596
ADORA2A-AS1	0.996961	Mann-Whitney U	0.126676	0.942473	Mann-Whitney U	0.968491	0.918683	Mann-Whitney U	0.968491	inf	Mann-Whitney U	0.968491	1.49736	Mann-Whitney U	0.968491
ADORA2B	0.937237	Mann-Whitney U	0.126676	0.950616	Mann-Whitney U	0.930298	1.20889	Mann-Whitney U	0.930298	0.943876	Mann-Whitney U	0.930298	1.09243	Mann-Whitney U	0.930298
ADORA3	1.06256	Mann-Whitney U	0.126688	0.983166	Mann-Whitney U	0.992394	0.882333	Mann-Whitney U	0.992394	0.920304	Mann-Whitney U	0.992394	1.25924	Mann-Whitney U	0.992394
ADPGK	0.985133	Mann-Whitney U	0.127101	0.994933	Mann-Whitney U	0.964432	1.11614	Mann-Whitney U	0.964432	0.886478	Mann-Whitney U	0.964432	1.02202	Mann-Whitney U	0.964432
ADPGK-AS1	1.11651	Mann-Whitney U	0.128253	1.07599	Mann-Whitney U	0.682345	0.704425	Mann-Whitney U	0.682345	1.31775	Mann-Whitney U	0.682345	0.955039	Mann-Whitney U	0.682345
ADPRH	0.977434	Mann-Whitney U	0.128253	0.954501	Mann-Whitney U	0.947196	1.18387	Mann-Whitney U	0.947196	1.00328	Mann-Whitney U	0.947196	1.16335	Mann-Whitney U	0.947196
ADPRHL1	0.962838	Mann-Whitney U	0.128253	0.878661	Mann-Whitney U	0.979324	1.23156	Mann-Whitney U	0.979324	0.678668	Mann-Whitney U	0.979324	0.887819	Mann-Whitney U	0.979324
ADPRHL2	1.1037	Mann-Whitney U	0.12859	0.920269	Mann-Whitney U	0.676492	0.968722	Mann-Whitney U	0.676492	1.00014	Mann-Whitney U	0.676492	1.09149	Mann-Whitney U	0.676492
ADPRM	0.897487	Mann-Whitney U	0.12859	0.904268	Mann-Whitney U	0.604683	1.01102	Mann-Whitney U	0.604683	1.29468	Mann-Whitney U	0.604683	0.79359	Mann-Whitney U	0.604683
ADRA1A	0.881844	Mann-Whitney U	0.1288	1.08475	Mann-Whitney U	0.858676	1.31629	Mann-Whitney U	0.858676	0.72063	Mann-Whitney U	0.858676	1.11026	Mann-Whitney U	0.858676
ADRA1B	0.920683	Mann-Whitney U	0.129174	0.973594	Mann-Whitney U	0.880727	1.35792	Mann-Whitney U	0.880727	0.530565	Mann-Whitney U	0.880727	0.839323	Mann-Whitney U	0.880727
ADRA1D	1.03365	Mann-Whitney U	0.129522	0.937772	Mann-Whitney U	0.955088	2.10588	Mann-Whitney U	0.955088	0.649547	Mann-Whitney U	0.955088	0.657964	Mann-Whitney U	0.955088
ADRA2A	1.00638	Mann-Whitney U	0.13107	0.929453	Mann-Whitney U	0.914467	0.709397	Mann-Whitney U	0.914467	1.43116	Mann-Whitney U	0.914467	0.960285	Mann-Whitney U	0.914467
ADRA2B	1.01321	Mann-Whitney U	0.131293	0.940946	Mann-Whitney U	0.844781	1.15524	Mann-Whitney U	0.844781	0.873433	Mann-Whitney U	0.844781	0.917308	Mann-Whitney U	0.844781
ADRA2C	0.965037	Mann-Whitney U	0.131397	1.33554	Mann-Whitney U	0.946872	1.26585	Mann-Whitney U	0.946872	0.766608	Mann-Whitney U	0.946872	0.973714	Mann-Whitney U	0.946872
ADRB1	0.951138	Mann-Whitney U	0.131964	0.759037	Mann-Whitney U	0.917787	1.05953	Mann-Whitney U	0.917787	0.861501	Mann-Whitney U	0.917787	0.517173	Mann-Whitney U	0.917787
ADRB2	0.988893	Mann-Whitney U	0.132551	0.963792	Mann-Whitney U	0.929585	1.47914	Mann-Whitney U	0.929585	1.33815	Mann-Whitney U	0.929585	0.768803	Mann-Whitney U	0.929585
ADRB3	0.99397	Mann-Whitney U	0.13346	0.832697	Mann-Whitney U	0.834063	2.09269	Mann-Whitney U	0.834063	0.93463	Mann-Whitney U	0.834063	0.917288	Mann-Whitney U	0.834063
ADRBK1	1.00335	Mann-Whitney U	0.134149	0.914595	Mann-Whitney U	0.975611	1.10267	Mann-Whitney U	0.975611	0.829145	Mann-Whitney U	0.975611	0.81031	Mann-Whitney U	0.975611
ADRBK2	0.999501	Mann-Whitney U	0.134149	1.1054	Mann-Whitney U	0.993229	1.10353	Mann-Whitney U	0.993229	0.729923	Mann-Whitney U	0.993229	0.889991	Mann-Whitney U	0.993229
ADRM1	1.00227	Mann-Whitney U	0.13507	1.00627	Mann-Whitney U	0.843426	1.0697	Mann-Whitney U	0.843426	0.802893	Mann-Whitney U	0.843426	1.12754	Mann-Whitney U	0.843426
ADSL	0.954236	Mann-Whitney U	0.135562	0.932887	Mann-Whitney U	0.744266	0.884549	Mann-Whitney U	0.744266	0.698422	Mann-Whitney U	0.744266	0.981129	Mann-Whitney U	0.744266
ADSS	0.941153	Mann-Whitney U	0.136596	0.930421	Mann-Whitney U	0.737061	0.947473	Mann-Whitney U	0.737061	1.04974	Mann-Whitney U	0.737061	0.997898	Mann-Whitney U	0.737061
ADSSL1	1.00763	Mann-Whitney U	0.137093	0.994915	Mann-Whitney U	0.940922	1.06429	Mann-Whitney U	0.940922	1.05466	Mann-Whitney U	0.940922	1.54418	Mann-Whitney U	0.940922
ADTRP	1.00848	Mann-Whitney U	0.137174	0.686555	Mann-Whitney U	0.986731	1.00693	Mann-Whitney U	0.986731	0.975371	Mann-Whitney U	0.986731	1.43426	Mann-Whitney U	0.986731
AEBP1	1.07453	Mann-Whitney U	0.137324	0.929142	Mann-Whitney U	0.698034	0.855421	Mann-Whitney U	0.698034	1.29102	Mann-Whitney U	0.698034	1.28325	Mann-Whitney U	0.698034
AEBP2	0.946409	Mann-Whitney U	0.137833	0.992496	Mann-Whitney U	0.904274	1.13806	Mann-Whitney U	0.904274	1.01333	Mann-Whitney U	0.904274	0.879347	Mann-Whitney U	0.904274
AEN	1.00563	Mann-Whitney U	0.13845	1.04657	Mann-Whitney U	0.990547	1.3242	Mann-Whitney U	0.990547	0.684224	Mann-Whitney U	0.990547	1.17041	Mann-Whitney U	0.990547
AES	0.968956	Mann-Whitney U	0.139435	0.89316	Mann-Whitney U	0.858883	1.20781	Mann-Whitney U	0.858883	0.881205	Mann-Whitney U	0.858883	0.877288	Mann-Whitney U	0.858883
AFAP1	1.00174	Mann-Whitney U	0.139705	1.01297	Mann-Whitney U	0.965778	1.12738	Mann-Whitney U	0.965778	0.871471	Mann-Whitney U	0.965778	0.840347	Mann-Whitney U	0.965778
AFAP1L1	1.04746	Mann-Whitney U	0.141211	0.853299	Mann-Whitney U	0.752312	0.988201	Mann-Whitney U	0.752312	0.868731	Mann-Whitney U	0.752312	0.877048	Mann-Whitney U	0.752312
AFAP1L2	0.982596	Mann-Whitney U	0.141458	0.921946	Mann-Whitney U	0.911891	1.17943	Mann-Whitney U	0.911891	0.60326	Mann-Whitney U	0.911891	1.03696	Mann-Whitney U	0.911891
AFF1	0.939387	Mann-Whitney U	0.141458	0.93305	Mann-Whitney U	0.686641	1.0446	Mann-Whitney U	0.686641	0.936577	Mann-Whitney U	0.686641	1.08153	Mann-Whitney U	0.686641
AFF2	0.938088	Mann-Whitney U	0.14159	0.908218	Mann-Whitney U	0.756074	1.11212	Mann-Whitney U	0.756074	0.503492	Mann-Whitney U	0.756074	1.54853	Mann-Whitney U	0.756074
AFF2-IT1		Mann-Whitney U	0.14159		Mann-Whitney U	0.930298		Mann-Whitney U	0.930298		Mann-Whitney U	0.930298		Mann-Whitney U	0.930298
AFF3	0.8069	Mann-Whitney U	0.14159	0.472067	Mann-Whitney U	0.183972	0.830925	Mann-Whitney U	0.183972	0.906333	Mann-Whitney U	0.183972	0.418385	Mann-Whitney U	0.183972
AFF4	0.934079	Mann-Whitney U	0.14159	0.90989	Mann-Whitney U	0.750723	1.20418	Mann-Whitney U	0.750723	0.89235	Mann-Whitney U	0.750723	0.806227	Mann-Whitney U	0.750723
AFG3L1P	1.12056	Mann-Whitney U	0.14159	1.05364	Mann-Whitney U	0.589229	1.11949	Mann-Whitney U	0.589229	1.39152	Mann-Whitney U	0.589229	1.59912	Mann-Whitney U	0.589229
AFG3L2	1.01476	Mann-Whitney U	0.141986	1.05575	Mann-Whitney U	0.929367	1.0287	Mann-Whitney U	0.929367	1.01691	Mann-Whitney U	0.929367	1.02001	Mann-Whitney U	0.929367
AFG3L2P1	0.84918	Mann-Whitney U	0.14355	0.226295	Mann-Whitney U	0.759507	1.17631	Mann-Whitney U	0.759507	1.73216	Mann-Whitney U	0.759507	0.793334	Mann-Whitney U	0.759507
AFM	0.524409	Mann-Whitney U	0.144664	0.0717517	Mann-Whitney U	0.46798	1.72169	Mann-Whitney U	0.46798	2.39967	Mann-Whitney U	0.46798	0.931606	Mann-Whitney U	0.46798
AFMID	0.983256	Mann-Whitney U	0.144664	1.07844	Mann-Whitney U	0.986731	1.1684	Mann-Whitney U	0.986731	1.17617	Mann-Whitney U	0.986731	0.899331	Mann-Whitney U	0.986731
AFP	0.780346	Mann-Whitney U	0.144739	0.58549	Mann-Whitney U	0.576435	1.3961	Mann-Whitney U	0.576435	0.900791	Mann-Whitney U	0.576435	1.68709	Mann-Whitney U	0.576435
AFTPH	0.937779	Mann-Whitney U	0.145121	0.766113	Mann-Whitney U	0.874876	0.990147	Mann-Whitney U	0.874876	1.21429	Mann-Whitney U	0.874876	0.771099	Mann-Whitney U	0.874876
AGA	0.999319	Mann-Whitney U	0.145121	1.19177	Mann-Whitney U	0.873673	1.20202	Mann-Whitney U	0.873673	0.935576	Mann-Whitney U	0.873673	1.08206	Mann-Whitney U	0.873673
AGAP1	1.06165	Mann-Whitney U	0.145121	0.99451	Mann-Whitney U	0.969661	1.17037	Mann-Whitney U	0.969661	1.19421	Mann-Whitney U	0.969661	0.823146	Mann-Whitney U	0.969661
AGAP1-IT1	1.16578	Mann-Whitney U	0.147168	1.18538	Mann-Whitney U	0.5476	0.873139	Mann-Whitney U	0.5476	1.84113	Mann-Whitney U	0.5476	1.55352	Mann-Whitney U	0.5476
AGAP10	1.17164	Mann-Whitney U	0.147168	1.04297	Mann-Whitney U	0.585896	1.00053	Mann-Whitney U	0.585896	1.66596	Mann-Whitney U	0.585896	1.48838	Mann-Whitney U	0.585896
AGAP11	1.01497	Mann-Whitney U	0.147168	1.0748	Mann-Whitney U	0.873105	0.97066	Mann-Whitney U	0.873105	0.914085	Mann-Whitney U	0.873105	1.23896	Mann-Whitney U	0.873105
AGAP2	0.992699	Mann-Whitney U	0.147168	0.92321	Mann-Whitney U	0.964055	1.5919	Mann-Whitney U	0.964055	0.55539	Mann-Whitney U	0.964055	1.11343	Mann-Whitney U	0.964055
AGAP2-AS1	0.97144	Mann-Whitney U	0.147168	0.927495	Mann-Whitney U	0.949533	0.840781	Mann-Whitney U	0.949533	0.61572	Mann-Whitney U	0.949533	0.92091	Mann-Whitney U	0.949533
AGAP3	0.957876	Mann-Whitney U	0.147219	0.996732	Mann-Whitney U	0.754157	1.1335	Mann-Whitney U	0.754157	0.575568	Mann-Whitney U	0.754157	1.19125	Mann-Whitney U	0.754157
AGAP4	1.08577	Mann-Whitney U	0.147219	1.10342	Mann-Whitney U	0.799139	1.00123	Mann-Whitney U	0.799139	1.11999	Mann-Whitney U	0.799139	0.93719	Mann-Whitney U	0.799139
AGAP5	0.972808	Mann-Whitney U	0.148283	0.851591	Mann-Whitney U	0.817613	1.14344	Mann-Whitney U	0.817613	0.855997	Mann-Whitney U	0.817613	0.945117	Mann-Whitney U	0.817613
AGAP6	1.02394	Mann-Whitney U	0.148387	0.90179	Mann-Whitney U	0.792553	1.05511	Mann-Whitney U	0.792553	0.774492	Mann-Whitney U	0.792553	1.03769	Mann-Whitney U	0.792553
AGAP7	1.03837	Mann-Whitney U	0.149545	0.80158	Mann-Whitney U	0.9702	1.45603	Mann-Whitney U	0.9702	1.1043	Mann-Whitney U	0.9702	1.66258	Mann-Whitney U	0.9702
AGAP8	0.930307	Mann-Whitney U	0.150251	0.986189	Mann-Whitney U	0.762817	1.06278	Mann-Whitney U	0.762817	0.85732	Mann-Whitney U	0.762817	1.08224	Mann-Whitney U	0.762817
AGAP9	1.06895	Mann-Whitney U	0.151133	0.883548	Mann-Whitney U	0.703846	1.35479	Mann-Whitney U	0.703846	0.684389	Mann-Whitney U	0.703846	1.47122	Mann-Whitney U	0.703846
AGBL1	0.995911	Mann-Whitney U	0.151894	0.667758	Mann-Whitney U	0.960715	0.944229	Mann-Whitney U	0.960715	0.304259	Mann-Whitney U	0.960715	0.669688	Mann-Whitney U	0.960715
AGBL1-AS1		Mann-Whitney U	0.151894		Mann-Whitney U	0.978905		Mann-Whitney U	0.978905		Mann-Whitney U	0.978905		Mann-Whitney U	0.978905
AGBL2	0.92618	Mann-Whitney U	0.151894	0.753345	Mann-Whitney U	0.722162	1.64326	Mann-Whitney U	0.722162	0.443517	Mann-Whitney U	0.722162	1.06263	Mann-Whitney U	0.722162
AGBL3	0.90593	Mann-Whitney U	0.151894	0.959982	Mann-Whitney U	0.541182	1.08622	Mann-Whitney U	0.541182	0.712443	Mann-Whitney U	0.541182	1.13984	Mann-Whitney U	0.541182
AGBL4	0.945759	Mann-Whitney U	0.152747	0.96301	Mann-Whitney U	0.862282	1.30119	Mann-Whitney U	0.862282	0.605772	Mann-Whitney U	0.862282	1.28514	Mann-Whitney U	0.862282
AGBL4-IT1		Mann-Whitney U	0.154149		Mann-Whitney U	0.880077		Mann-Whitney U	0.880077		Mann-Whitney U	0.880077		Mann-Whitney U	0.880077
AGBL5	0.972601	Mann-Whitney U	0.154149	1.05195	Mann-Whitney U	0.655318	1.07455	Mann-Whitney U	0.655318	0.902617	Mann-Whitney U	0.655318	0.88157	Mann-Whitney U	0.655318
AGBL5-AS1		Mann-Whitney U	0.154182		Mann-Whitney U	0.965903		Mann-Whitney U	0.965903		Mann-Whitney U	0.965903		Mann-Whitney U	0.965903
AGBL5-IT1		Mann-Whitney U	0.15424		Mann-Whitney U	0.453936		Mann-Whitney U	0.453936		Mann-Whitney U	0.453936		Mann-Whitney U	0.453936
AGER	0.92038	Mann-Whitney U	0.155649	0.958382	Mann-Whitney U	0.572388	1.13482	Mann-Whitney U	0.572388	0.556578	Mann-Whitney U	0.572388	1.05183	Mann-Whitney U	0.572388
AGFG1	0.95365	Mann-Whitney U	0.155649	0.954571	Mann-Whitney U	0.873342	1.35407	Mann-Whitney U	0.873342	0.922496	Mann-Whitney U	0.873342	1.04766	Mann-Whitney U	0.873342
AGFG2	0.948482	Mann-Whitney U	0.155686	0.932546	Mann-Whitney U	0.80252	0.940375	Mann-Whitney U	0.80252	0.762072	Mann-Whitney U	0.80252	0.901102	Mann-Whitney U	0.80252
AGGF1	0.999073	Mann-Whitney U	0.155686	1.05829	Mann-Whitney U	0.980147	1.31256	Mann-Whitney U	0.980147	0.836544	Mann-Whitney U	0.980147	0.996361	Mann-Whitney U	0.980147
AGGF1P2		Mann-Whitney U	0.156238	inf	Mann-Whitney U	0.952596		Mann-Whitney U	0.952596	0.384933	Mann-Whitney U	0.952596	inf	Mann-Whitney U	0.952596
AGGF1P3		Mann-Whitney U	0.156238		Mann-Whitney U	0.967126		Mann-Whitney U	0.967126		Mann-Whitney U	0.967126		Mann-Whitney U	0.967126
AGGF1P4		Mann-Whitney U	0.156348		Mann-Whitney U	0.893617		Mann-Whitney U	0.893617		Mann-Whitney U	0.893617		Mann-Whitney U	0.893617
AGK	1.00475	Mann-Whitney U	0.157953	0.916562	Mann-Whitney U	0.952419	1.11958	Mann-Whitney U	0.952419	0.850396	Mann-Whitney U	0.952419	1.14557	Mann-Whitney U	0.952419
AGKP1	1.08083	Mann-Whitney U	0.157953	1.09963	Mann-Whitney U	0.728245	1.30309	Mann-Whitney U	0.728245	1.16575	Mann-Whitney U	0.728245	1.76103	Mann-Whitney U	0.728245
AGL	0.987621	Mann-Whitney U	0.157953	1.05197	Mann-Whitney U	0.943129	1.23993	Mann-Whitney U	0.943129	1.05366	Mann-Whitney U	0.943129	1.03584	Mann-Whitney U	0.943129
AGMAT	0.97358	Mann-Whitney U	0.157953	1.12966	Mann-Whitney U	0.83245	1.05449	Mann-Whitney U	0.83245	0.679961	Mann-Whitney U	0.83245	1.81543	Mann-Whitney U	0.83245
AGMO	0.917707	Mann-Whitney U	0.158152	0.65284	Mann-Whitney U	0.65007	1.01107	Mann-Whitney U	0.65007	0.386888	Mann-Whitney U	0.65007	0.646135	Mann-Whitney U	0.65007
AGO1	0.962124	Mann-Whitney U	0.160448	0.927986	Mann-Whitney U	0.895698	1.12036	Mann-Whitney U	0.895698	0.948952	Mann-Whitney U	0.895698	1.0625	Mann-Whitney U	0.895698
AGO2	0.915077	Mann-Whitney U	0.160448	0.893553	Mann-Whitney U	0.750918	1.22881	Mann-Whitney U	0.750918	0.694808	Mann-Whitney U	0.750918	0.832403	Mann-Whitney U	0.750918
AGO3	0.98303	Mann-Whitney U	0.161048	0.852985	Mann-Whitney U	0.849891	1.09478	Mann-Whitney U	0.849891	0.853945	Mann-Whitney U	0.849891	0.966089	Mann-Whitney U	0.849891
AGO4	0.971639	Mann-Whitney U	0.161884	0.99584	Mann-Whitney U	0.858458	1.10526	Mann-Whitney U	0.858458	0.594241	Mann-Whitney U	0.858458	1.07483	Mann-Whitney U	0.858458
AGPAT1	0.960683	Mann-Whitney U	0.161884	1.03074	Mann-Whitney U	0.874777	1.09507	Mann-Whitney U	0.874777	0.765769	Mann-Whitney U	0.874777	0.827662	Mann-Whitney U	0.874777
AGPAT2	1.00712	Mann-Whitney U	0.161884	0.977217	Mann-Whitney U	0.97266	1.17303	Mann-Whitney U	0.97266	0.804504	Mann-Whitney U	0.97266	0.834948	Mann-Whitney U	0.97266
AGPAT3	0.964951	Mann-Whitney U	0.163142	0.872385	Mann-Whitney U	0.889413	1.15953	Mann-Whitney U	0.889413	0.713087	Mann-Whitney U	0.889413	0.882232	Mann-Whitney U	0.889413
AGPAT4	0.985523	Mann-Whitney U	0.164198	0.961564	Mann-Whitney U	0.950606	0.973167	Mann-Whitney U	0.950606	0.703503	Mann-Whitney U	0.950606	1.14037	Mann-Whitney U	0.950606
AGPAT5	1.05309	Mann-Whitney U	0.164198	1.04188	Mann-Whitney U	0.843292	1.07128	Mann-Whitney U	0.843292	0.79886	Mann-Whitney U	0.843292	0.98995	Mann-Whitney U	0.843292
AGPAT5P1		Mann-Whitney U	0.164798		Mann-Whitney U	0.931629		Mann-Whitney U	0.931629		Mann-Whitney U	0.931629		Mann-Whitney U	0.931629
AGPAT6	1.04753	Mann-Whitney U	0.16485	0.98005	Mann-Whitney U	0.805625	1.20062	Mann-Whitney U	0.805625	0.99204	Mann-Whitney U	0.805625	0.958963	Mann-Whitney U	0.805625
AGPAT9	1.00997	Mann-Whitney U	0.16485	0.805409	Mann-Whitney U	0.992532	1.12561	Mann-Whitney U	0.992532	0.792922	Mann-Whitney U	0.992532	1.13645	Mann-Whitney U	0.992532
AGPS	0.988743	Mann-Whitney U	0.16485	0.804412	Mann-Whitney U	0.943352	1.16446	Mann-Whitney U	0.943352	1.21159	Mann-Whitney U	0.943352	1.02049	Mann-Whitney U	0.943352
AGR2	1.05029	Mann-Whitney U	0.16485	0.865143	Mann-Whitney U	0.871976	0.849655	Mann-Whitney U	0.871976	1.12164	Mann-Whitney U	0.871976	0.64332	Mann-Whitney U	0.871976
AGR3	1.12901	Mann-Whitney U	0.16485	0.973584	Mann-Whitney U	0.780479	0.887844	Mann-Whitney U	0.780479	0.670729	Mann-Whitney U	0.780479	1.13515	Mann-Whitney U	0.780479
AGRN	0.982871	Mann-Whitney U	0.166502	0.891321	Mann-Whitney U	0.997355	1.08586	Mann-Whitney U	0.997355	0.794492	Mann-Whitney U	0.997355	1.25888	Mann-Whitney U	0.997355
AGRP	1.01325	Mann-Whitney U	0.166502	0.878455	Mann-Whitney U	0.987445	1.12735	Mann-Whitney U	0.987445	0.544422	Mann-Whitney U	0.987445	1.22153	Mann-Whitney U	0.987445
AGT	1.09711	Mann-Whitney U	0.166872	1.50354	Mann-Whitney U	0.673612	0.895488	Mann-Whitney U	0.673612	1.04557	Mann-Whitney U	0.673612	0.675505	Mann-Whitney U	0.673612
AGTPBP1	0.950541	Mann-Whitney U	0.166872	1.04879	Mann-Whitney U	0.873673	1.28077	Mann-Whitney U	0.873673	0.744709	Mann-Whitney U	0.873673	1.03104	Mann-Whitney U	0.873673
AGTR1	0.918063	Mann-Whitney U	0.166872	0.819323	Mann-Whitney U	0.957837	0.604931	Mann-Whitney U	0.957837	1.08652	Mann-Whitney U	0.957837	1.07358	Mann-Whitney U	0.957837
AGTR2	0.840174	Mann-Whitney U	0.166872	0.83493	Mann-Whitney U	0.732454	1.5328	Mann-Whitney U	0.732454	0.42273	Mann-Whitney U	0.732454	0.94069	Mann-Whitney U	0.732454
AGTRAP	0.999375	Mann-Whitney U	0.166872	0.85449	Mann-Whitney U	0.968248	1.105	Mann-Whitney U	0.968248	0.860786	Mann-Whitney U	0.968248	0.954396	Mann-Whitney U	0.968248
AGXT	1.03033	Mann-Whitney U	0.166872	0.461289	Mann-Whitney U	0.942187	1.11566	Mann-Whitney U	0.942187	1.29841	Mann-Whitney U	0.942187	0.897555	Mann-Whitney U	0.942187
AGXT2	0.898936	Mann-Whitney U	0.166872	0.767637	Mann-Whitney U	0.736508	1.17495	Mann-Whitney U	0.736508	0.612748	Mann-Whitney U	0.736508	0.793982	Mann-Whitney U	0.736508
AHCTF1	0.984167	Mann-Whitney U	0.166872	1.04951	Mann-Whitney U	0.883377	1.05747	Mann-Whitney U	0.883377	0.850903	Mann-Whitney U	0.883377	0.996733	Mann-Whitney U	0.883377
AHCTF1P1	0.825443	Mann-Whitney U	0.166872	1.00064	Mann-Whitney U	0.285083	1.22644	Mann-Whitney U	0.285083	1.08091	Mann-Whitney U	0.285083	0.792375	Mann-Whitney U	0.285083
AHCY	1.01021	Mann-Whitney U	0.166872	1.09038	Mann-Whitney U	0.93641	1.00797	Mann-Whitney U	0.93641	0.74139	Mann-Whitney U	0.93641	0.961634	Mann-Whitney U	0.93641
AHCYL1	1.00564	Mann-Whitney U	0.166872	0.913918	Mann-Whitney U	0.934159	1.12138	Mann-Whitney U	0.934159	1.01894	Mann-Whitney U	0.934159	1.00269	Mann-Whitney U	0.934159
AHCYL2	1.02406	Mann-Whitney U	0.166891	1.13377	Mann-Whitney U	0.893617	1.12201	Mann-Whitney U	0.893617	0.827253	Mann-Whitney U	0.893617	0.824151	Mann-Whitney U	0.893617
AHCYP1	1.12738	Mann-Whitney U	0.166891	0	Mann-Whitney U	0.99365	0	Mann-Whitney U	0.99365	0	Mann-Whitney U	0.99365	inf	Mann-Whitney U	0.99365
AHCYP2		Mann-Whitney U	0.170529		Mann-Whitney U	0.74739		Mann-Whitney U	0.74739		Mann-Whitney U	0.74739		Mann-Whitney U	0.74739
AHCYP3		Mann-Whitney U	0.170529		Mann-Whitney U	0.949228		Mann-Whitney U	0.949228		Mann-Whitney U	0.949228		Mann-Whitney U	0.949228
AHCYP4		Mann-Whitney U	0.170529		Mann-Whitney U	0.975079		Mann-Whitney U	0.975079		Mann-Whitney U	0.975079		Mann-Whitney U	0.975079
AHCYP5		Mann-Whitney U	0.170529		Mann-Whitney U	0.893617		Mann-Whitney U	0.893617		Mann-Whitney U	0.893617		Mann-Whitney U	0.893617
AHCYP7		Mann-Whitney U	0.170529		Mann-Whitney U	0.628028		Mann-Whitney U	0.628028		Mann-Whitney U	0.628028		Mann-Whitney U	0.628028
AHCYP8		Mann-Whitney U	0.170529		Mann-Whitney U	0.938841		Mann-Whitney U	0.938841		Mann-Whitney U	0.938841		Mann-Whitney U	0.938841
AHDC1	0.936071	Mann-Whitney U	0.170529	1.04333	Mann-Whitney U	0.787247	1.13174	Mann-Whitney U	0.787247	0.67477	Mann-Whitney U	0.787247	1.04077	Mann-Whitney U	0.787247
AHI1	1.01266	Mann-Whitney U	0.170529	1.02235	Mann-Whitney U	0.82288	1.46521	Mann-Whitney U	0.82288	1.16476	Mann-Whitney U	0.82288	0.868061	Mann-Whitney U	0.82288
AHNAK	1.01042	Mann-Whitney U	0.170529	0.848951	Mann-Whitney U	0.94885	0.992646	Mann-Whitney U	0.94885	0.607234	Mann-Whitney U	0.94885	0.925863	Mann-Whitney U	0.94885
AHNAK2	1.09089	Mann-Whitney U	0.170756	0.857267	Mann-Whitney U	0.860444	1.12456	Mann-Whitney U	0.860444	0.679166	Mann-Whitney U	0.860444	1.16263	Mann-Whitney U	0.860444
AHR	0.990117	Mann-Whitney U	0.172604	1.02726	Mann-Whitney U	0.961454	0.968847	Mann-Whitney U	0.961454	0.831552	Mann-Whitney U	0.961454	0.946766	Mann-Whitney U	0.961454
AHRR	1.02377	Mann-Whitney U	0.172757	0.902118	Mann-Whitney U	0.999767	1.24239	Mann-Whitney U	0.999767	1.01494	Mann-Whitney U	0.999767	1.07616	Mann-Whitney U	0.999767
AHSA1	1.04024	Mann-Whitney U	0.173002	1.09259	Mann-Whitney U	0.893617	1.01537	Mann-Whitney U	0.893617	1.14736	Mann-Whitney U	0.893617	0.811715	Mann-Whitney U	0.893617
AHSA2	1.09665	Mann-Whitney U	0.174438	1.08078	Mann-Whitney U	0.785435	1.12686	Mann-Whitney U	0.785435	0.624747	Mann-Whitney U	0.785435	1.05114	Mann-Whitney U	0.785435
AHSG	1.23494	Mann-Whitney U	0.174982		Mann-Whitney U	0.986289	1.01454	Mann-Whitney U	0.986289	inf	Mann-Whitney U	0.986289	1.91898	Mann-Whitney U	0.986289
AHSP		Mann-Whitney U	0.175864		Mann-Whitney U	0.893617	1.05059	Mann-Whitney U	0.893617	0	Mann-Whitney U	0.893617		Mann-Whitney U	0.893617
AICDA	0.758375	Mann-Whitney U	0.175864	0.701086	Mann-Whitney U	0.603391	1.47588	Mann-Whitney U	0.603391	2.92025	Mann-Whitney U	0.603391	1.08482	Mann-Whitney U	0.603391
AIDA	0.993867	Mann-Whitney U	0.175864	1.03201	Mann-Whitney U	0.893633	0.75797	Mann-Whitney U	0.893633	0.681019	Mann-Whitney U	0.893633	0.863787	Mann-Whitney U	0.893633
AIF1	1.02004	Mann-Whitney U	0.175864	0.801021	Mann-Whitney U	0.930298	1.3381	Mann-Whitney U	0.930298	0.743433	Mann-Whitney U	0.930298	1.578	Mann-Whitney U	0.930298
AIF1L	0.977223	Mann-Whitney U	0.176653	1.06615	Mann-Whitney U	0.933599	1.09017	Mann-Whitney U	0.933599	0.758594	Mann-Whitney U	0.933599	1.24191	Mann-Whitney U	0.933599
AIFM1	1.018	Mann-Whitney U	0.177289	0.968999	Mann-Whitney U	0.987972	1.02544	Mann-Whitney U	0.987972	1.03424	Mann-Whitney U	0.987972	1.0233	Mann-Whitney U	0.987972
AIFM1P1		Mann-Whitney U	0.177307		Mann-Whitney U	0.664003		Mann-Whitney U	0.664003		Mann-Whitney U	0.664003		Mann-Whitney U	0.664003
AIFM2	0.970458	Mann-Whitney U	0.177315	0.876209	Mann-Whitney U	0.99365	1.17219	Mann-Whitney U	0.99365	1.04417	Mann-Whitney U	0.99365	1.19375	Mann-Whitney U	0.99365
AIFM3	1.05967	Mann-Whitney U	0.177315	0.984695	Mann-Whitney U	0.941342	1.33371	Mann-Whitney U	0.941342	0.686408	Mann-Whitney U	0.941342	1.1297	Mann-Whitney U	0.941342
AIG1	0.958287	Mann-Whitney U	0.177565	0.99889	Mann-Whitney U	0.862739	1.03685	Mann-Whitney U	0.862739	1.17283	Mann-Whitney U	0.862739	0.872883	Mann-Whitney U	0.862739
AIG1P1		Mann-Whitney U	0.178719		Mann-Whitney U	0.893617		Mann-Whitney U	0.893617		Mann-Whitney U	0.893617		Mann-Whitney U	0.893617
AIM1	1.00438	Mann-Whitney U	0.178719	0.923552	Mann-Whitney U	0.93184	1.13987	Mann-Whitney U	0.93184	0.98267	Mann-Whitney U	0.93184	1.17001	Mann-Whitney U	0.93184
AIM1L	0.944116	Mann-Whitney U	0.178719	0.740639	Mann-Whitney U	0.844781	1.81988	Mann-Whitney U	0.844781	0.508829	Mann-Whitney U	0.844781	1.09162	Mann-Whitney U	0.844781
AIM2	0.834182	Mann-Whitney U	0.178719	0.773105	Mann-Whitney U	0.401961	2.17909	Mann-Whitney U	0.401961	0.587453	Mann-Whitney U	0.401961	1.42195	Mann-Whitney U	0.401961
AIMP1	1.00399	Mann-Whitney U	0.178719	0.937805	Mann-Whitney U	0.978905	1.38634	Mann-Whitney U	0.978905	1.03829	Mann-Whitney U	0.978905	0.99309	Mann-Whitney U	0.978905
AIMP1P1	1.18099	Mann-Whitney U	0.178719	1.28601	Mann-Whitney U	0.760286	0.62373	Mann-Whitney U	0.760286	0.934986	Mann-Whitney U	0.760286	0.997919	Mann-Whitney U	0.760286
AIMP1P2		Mann-Whitney U	0.178719		Mann-Whitney U	0.931738		Mann-Whitney U	0.931738		Mann-Whitney U	0.931738		Mann-Whitney U	0.931738
AIMP2	0.985465	Mann-Whitney U	0.180041	1.01302	Mann-Whitney U	0.976271	1.08973	Mann-Whitney U	0.976271	0.727177	Mann-Whitney U	0.976271	0.941764	Mann-Whitney U	0.976271
AIP	1.00963	Mann-Whitney U	0.180041	0.917337	Mann-Whitney U	0.940485	0.932568	Mann-Whitney U	0.940485	0.709843	Mann-Whitney U	0.940485	1.19459	Mann-Whitney U	0.940485
AIPL1	0.872024	Mann-Whitney U	0.180041	0.843609	Mann-Whitney U	0.852133	1.55564	Mann-Whitney U	0.852133	0.498448	Mann-Whitney U	0.852133	1.10641	Mann-Whitney U	0.852133
AIRE	0.920421	Mann-Whitney U	0.180406	0.720229	Mann-Whitney U	0.891871	1.26256	Mann-Whitney U	0.891871	0.800669	Mann-Whitney U	0.891871	1.50874	Mann-Whitney U	0.891871
AJAP1	0.962688	Mann-Whitney U	0.180406	0.79244	Mann-Whitney U	0.814311	1.27794	Mann-Whitney U	0.814311	1.0008	Mann-Whitney U	0.814311	0.937426	Mann-Whitney U	0.814311
AJUBA	0.969778	Mann-Whitney U	0.180406	0.884118	Mann-Whitney U	0.986974	1.28998	Mann-Whitney U	0.986974	0.589988	Mann-Whitney U	0.986974	1.32291	Mann-Whitney U	0.986974
AK1	0.995637	Mann-Whitney U	0.180406	0.936842	Mann-Whitney U	0.893617	0.985921	Mann-Whitney U	0.893617	0.580615	Mann-Whitney U	0.893617	1.00929	Mann-Whitney U	0.893617
AK2	0.993924	Mann-Whitney U	0.181286	0.927024	Mann-Whitney U	0.856864	1.03992	Mann-Whitney U	0.856864	0.921383	Mann-Whitney U	0.856864	0.998226	Mann-Whitney U	0.856864
AK2P2	1.07566	Mann-Whitney U	0.181286	0.763021	Mann-Whitney U	0.929367	1.10424	Mann-Whitney U	0.929367	1.42558	Mann-Whitney U	0.929367	1.3694	Mann-Whitney U	0.929367
AK3	0.967751	Mann-Whitney U	0.183287	0.953533	Mann-Whitney U	0.949297	1.0245	Mann-Whitney U	0.949297	0.977731	Mann-Whitney U	0.949297	1.11575	Mann-Whitney U	0.949297
AK3P2		Mann-Whitney U	0.183287		Mann-Whitney U	0.872581	2.39108	Mann-Whitney U	0.872581		Mann-Whitney U	0.872581		Mann-Whitney U	0.872581
AK3P3	0.951104	Mann-Whitney U	0.183287	0.979947	Mann-Whitney U	0.844781	0.628829	Mann-Whitney U	0.844781	1.59702	Mann-Whitney U	0.844781	0.893601	Mann-Whitney U	0.844781
AK3P4		Mann-Whitney U	0.183287		Mann-Whitney U	0.881983		Mann-Whitney U	0.881983		Mann-Whitney U	0.881983		Mann-Whitney U	0.881983
AK3P5	0.97567	Mann-Whitney U	0.183287	1.08385	Mann-Whitney U	0.91887	1.23197	Mann-Whitney U	0.91887	1.0083	Mann-Whitney U	0.91887	1.08504	Mann-Whitney U	0.91887
AK4	0.978977	Mann-Whitney U	0.183287	1.00608	Mann-Whitney U	0.941449	0.999493	Mann-Whitney U	0.941449	0.964174	Mann-Whitney U	0.941449	0.998802	Mann-Whitney U	0.941449
AK4P2		Mann-Whitney U	0.183972		Mann-Whitney U	0.365099		Mann-Whitney U	0.365099		Mann-Whitney U	0.365099		Mann-Whitney U	0.365099
AK4P3	0.822691	Mann-Whitney U	0.184142	0.832013	Mann-Whitney U	0.715681	0.803642	Mann-Whitney U	0.715681	0.870039	Mann-Whitney U	0.715681	1.21904	Mann-Whitney U	0.715681
AK4P4		Mann-Whitney U	0.184784		Mann-Whitney U	0.938841		Mann-Whitney U	0.938841		Mann-Whitney U	0.938841		Mann-Whitney U	0.938841
AK4P5		Mann-Whitney U	0.184784		Mann-Whitney U	0.921438		Mann-Whitney U	0.921438		Mann-Whitney U	0.921438		Mann-Whitney U	0.921438
AK4P6		Mann-Whitney U	0.184784	0.397652	Mann-Whitney U	0.672188	1.70282	Mann-Whitney U	0.672188	1.99107	Mann-Whitney U	0.672188		Mann-Whitney U	0.672188
AK5	0.934834	Mann-Whitney U	0.1854	0.957014	Mann-Whitney U	0.957709	0.948489	Mann-Whitney U	0.957709	0.691459	Mann-Whitney U	0.957709	1.44376	Mann-Whitney U	0.957709
AK7	0.965572	Mann-Whitney U	0.185847	1.03004	Mann-Whitney U	0.902687	1.1683	Mann-Whitney U	0.902687	0.639211	Mann-Whitney U	0.902687	1.69954	Mann-Whitney U	0.902687
AK8	0.943745	Mann-Whitney U	0.185847	1.14799	Mann-Whitney U	0.651108	1.32383	Mann-Whitney U	0.651108	0.712336	Mann-Whitney U	0.651108	1.06029	Mann-Whitney U	0.651108
AK9	1.0206	Mann-Whitney U	0.187958	1.0613	Mann-Whitney U	0.930298	1.23358	Mann-Whitney U	0.930298	0.891441	Mann-Whitney U	0.930298	1.14366	Mann-Whitney U	0.930298
AKAP1	1.10208	Mann-Whitney U	0.188358	0.906348	Mann-Whitney U	0.510436	0.993505	Mann-Whitney U	0.510436	1.92288	Mann-Whitney U	0.510436	0.918229	Mann-Whitney U	0.510436
AKAP10	0.996471	Mann-Whitney U	0.188364	1.00512	Mann-Whitney U	0.957709	1.11242	Mann-Whitney U	0.957709	0.883928	Mann-Whitney U	0.957709	0.91451	Mann-Whitney U	0.957709
AKAP11	0.976866	Mann-Whitney U	0.188364	0.95748	Mann-Whitney U	0.991726	1.12404	Mann-Whitney U	0.991726	0.991473	Mann-Whitney U	0.991726	1.03835	Mann-Whitney U	0.991726
AKAP12	1.00159	Mann-Whitney U	0.18845	0.940717	Mann-Whitney U	0.991855	1.15504	Mann-Whitney U	0.991855	0.724919	Mann-Whitney U	0.991855	1.15258	Mann-Whitney U	0.991855
AKAP13	1.0014	Mann-Whitney U	0.188749	1.00017	Mann-Whitney U	0.955147	1.31965	Mann-Whitney U	0.955147	0.7545	Mann-Whitney U	0.955147	1.04544	Mann-Whitney U	0.955147
AKAP14	1.11596	Mann-Whitney U	0.188808	0.73834	Mann-Whitney U	0.992394	1.62002	Mann-Whitney U	0.992394	0.665575	Mann-Whitney U	0.992394	1.35861	Mann-Whitney U	0.992394
AKAP16BP		Mann-Whitney U	0.190494		Mann-Whitney U	0.893617		Mann-Whitney U	0.893617		Mann-Whitney U	0.893617		Mann-Whitney U	0.893617
AKAP17A	1.04529	Mann-Whitney U	0.190494	0.979202	Mann-Whitney U	0.931629	1.12981	Mann-Whitney U	0.931629	0.723141	Mann-Whitney U	0.931629	0.913319	Mann-Whitney U	0.931629
AKAP2	0.984612	Mann-Whitney U	0.190494	0.940507	Mann-Whitney U	0.991937	0.995234	Mann-Whitney U	0.991937	0.632969	Mann-Whitney U	0.991937	0.914564	Mann-Whitney U	0.991937
AKAP3	0.964568	Mann-Whitney U	0.190572	0.959056	Mann-Whitney U	0.750924	1.59076	Mann-Whitney U	0.750924	0.599916	Mann-Whitney U	0.750924	1.05725	Mann-Whitney U	0.750924
AKAP4	0.864089	Mann-Whitney U	0.190688	0.558638	Mann-Whitney U	0.706174	1.4753	Mann-Whitney U	0.706174	1.39511	Mann-Whitney U	0.706174	0.898394	Mann-Whitney U	0.706174
AKAP5	0.9554	Mann-Whitney U	0.190688	0.902387	Mann-Whitney U	0.791109	1.05835	Mann-Whitney U	0.791109	0.736878	Mann-Whitney U	0.791109	1.07556	Mann-Whitney U	0.791109
AKAP6	0.949534	Mann-Whitney U	0.190826	1.13166	Mann-Whitney U	0.841058	1.13212	Mann-Whitney U	0.841058	0.707519	Mann-Whitney U	0.841058	0.984645	Mann-Whitney U	0.841058
AKAP7	0.982875	Mann-Whitney U	0.190904	0.776326	Mann-Whitney U	0.910791	1.42532	Mann-Whitney U	0.910791	0.709545	Mann-Whitney U	0.910791	0.943282	Mann-Whitney U	0.910791
AKAP8	1.01436	Mann-Whitney U	0.191673	0.94355	Mann-Whitney U	0.987076	1.29184	Mann-Whitney U	0.987076	0.865812	Mann-Whitney U	0.987076	0.994878	Mann-Whitney U	0.987076
AKAP8L	1.00778	Mann-Whitney U	0.192064	1.07447	Mann-Whitney U	0.893617	1.27213	Mann-Whitney U	0.893617	0.896516	Mann-Whitney U	0.893617	1.01984	Mann-Whitney U	0.893617
AKAP9	0.967454	Mann-Whitney U	0.192208	0.910441	Mann-Whitney U	0.908233	1.25682	Mann-Whitney U	0.908233	0.97822	Mann-Whitney U	0.908233	0.802203	Mann-Whitney U	0.908233
AKIP1	1.03612	Mann-Whitney U	0.192804	0.906322	Mann-Whitney U	0.830341	1.28867	Mann-Whitney U	0.830341	0.751456	Mann-Whitney U	0.830341	1.0475	Mann-Whitney U	0.830341
AKIRIN1	0.946452	Mann-Whitney U	0.19353	0.907105	Mann-Whitney U	0.846609	1.1169	Mann-Whitney U	0.846609	1.05554	Mann-Whitney U	0.846609	0.942607	Mann-Whitney U	0.846609
AKIRIN2	0.970376	Mann-Whitney U	0.195388	0.962689	Mann-Whitney U	0.914261	0.986408	Mann-Whitney U	0.914261	0.872574	Mann-Whitney U	0.914261	1.19836	Mann-Whitney U	0.914261
AKNA	0.9508	Mann-Whitney U	0.195519	0.960566	Mann-Whitney U	0.780524	1.33873	Mann-Whitney U	0.780524	0.566593	Mann-Whitney U	0.780524	1.15959	Mann-Whitney U	0.780524
AKNAD1	0.887513	Mann-Whitney U	0.195519	0.898195	Mann-Whitney U	0.662264	1.22998	Mann-Whitney U	0.662264	0.809001	Mann-Whitney U	0.662264	1.27766	Mann-Whitney U	0.662264
AKR1A1	1.01081	Mann-Whitney U	0.195519	0.853206	Mann-Whitney U	0.988566	1.22374	Mann-Whitney U	0.988566	1.07758	Mann-Whitney U	0.988566	0.93453	Mann-Whitney U	0.988566
AKR1B1	1.0845	Mann-Whitney U	0.195519	1.04839	Mann-Whitney U	0.695896	1.09568	Mann-Whitney U	0.695896	0.603489	Mann-Whitney U	0.695896	1.67324	Mann-Whitney U	0.695896
AKR1B10	1.07466	Mann-Whitney U	0.195607	1.2867	Mann-Whitney U	0.975555	1.42062	Mann-Whitney U	0.975555	0.907855	Mann-Whitney U	0.975555	0.950166	Mann-Whitney U	0.975555
AKR1B10P1	0.874335	Mann-Whitney U	0.196049	0.723549	Mann-Whitney U	0.776746	1.58892	Mann-Whitney U	0.776746	1.15503	Mann-Whitney U	0.776746	1.39874	Mann-Whitney U	0.776746
AKR1B15	1.12034	Mann-Whitney U	0.196049	1.02012	Mann-Whitney U	0.824025	1.13245	Mann-Whitney U	0.824025	1.0605	Mann-Whitney U	0.824025	1.16686	Mann-Whitney U	0.824025
AKR1B1P1		Mann-Whitney U	0.196049		Mann-Whitney U	0.71181	2.09754	Mann-Whitney U	0.71181	1.13473	Mann-Whitney U	0.71181	inf	Mann-Whitney U	0.71181
AKR1B1P2		Mann-Whitney U	0.196049		Mann-Whitney U	0.880824		Mann-Whitney U	0.880824		Mann-Whitney U	0.880824		Mann-Whitney U	0.880824
AKR1B1P4		Mann-Whitney U	0.196049		Mann-Whitney U	0.691196		Mann-Whitney U	0.691196		Mann-Whitney U	0.691196		Mann-Whitney U	0.691196
AKR1B1P6		Mann-Whitney U	0.196321		Mann-Whitney U	0.818783		Mann-Whitney U	0.818783		Mann-Whitney U	0.818783		Mann-Whitney U	0.818783
AKR1B1P8		Mann-Whitney U	0.196922		Mann-Whitney U	0.960554		Mann-Whitney U	0.960554		Mann-Whitney U	0.960554		Mann-Whitney U	0.960554
AKR1C1	1.01531	Mann-Whitney U	0.197581	1.52457	Mann-Whitney U	0.90945	1.55457	Mann-Whitney U	0.90945	0.86685	Mann-Whitney U	0.90945	1.02298	Mann-Whitney U	0.90945
AKR1C2	1.01366	Mann-Whitney U	0.19886	1.30657	Mann-Whitney U	0.912764	0.912366	Mann-Whitney U	0.912764	1.08184	Mann-Whitney U	0.912764	0.829416	Mann-Whitney U	0.912764
AKR1C3	1.07104	Mann-Whitney U	0.199889	0.958614	Mann-Whitney U	0.920231	0.858578	Mann-Whitney U	0.920231	0.760619	Mann-Whitney U	0.920231	0.977262	Mann-Whitney U	0.920231
AKR1C4	1.04504	Mann-Whitney U	0.199889	1.87803	Mann-Whitney U	0.957709	0.906931	Mann-Whitney U	0.957709	0.720245	Mann-Whitney U	0.957709	0.683874	Mann-Whitney U	0.957709
AKR1C5P		Mann-Whitney U	0.199889		Mann-Whitney U	0.955088		Mann-Whitney U	0.955088		Mann-Whitney U	0.955088	1.39397	Mann-Whitney U	0.955088
AKR1C6P		Mann-Whitney U	0.202437		Mann-Whitney U	0.653618		Mann-Whitney U	0.653618		Mann-Whitney U	0.653618		Mann-Whitney U	0.653618
AKR1C7P		Mann-Whitney U	0.203018		Mann-Whitney U	0.93641		Mann-Whitney U	0.93641		Mann-Whitney U	0.93641		Mann-Whitney U	0.93641
AKR1CL1		Mann-Whitney U	0.203018		Mann-Whitney U	0.690249		Mann-Whitney U	0.690249		Mann-Whitney U	0.690249		Mann-Whitney U	0.690249
AKR1D1	0.734563	Mann-Whitney U	0.203018	0.676041	Mann-Whitney U	0.41338	0.591625	Mann-Whitney U	0.41338	0.681948	Mann-Whitney U	0.41338	1.11369	Mann-Whitney U	0.41338
AKR1D1P1		Mann-Whitney U	0.203018		Mann-Whitney U	0.804664	inf	Mann-Whitney U	0.804664	inf	Mann-Whitney U	0.804664		Mann-Whitney U	0.804664
AKR1E2	0.954178	Mann-Whitney U	0.203018	1.36096	Mann-Whitney U	0.996447	1.14251	Mann-Whitney U	0.996447	0.805156	Mann-Whitney U	0.996447	1.07183	Mann-Whitney U	0.996447
AKR7A2	0.986338	Mann-Whitney U	0.203018	1.13809	Mann-Whitney U	0.991974	1.03677	Mann-Whitney U	0.991974	0.924108	Mann-Whitney U	0.991974	1.02358	Mann-Whitney U	0.991974
AKR7A2P1	1.09844	Mann-Whitney U	0.203018	0.855022	Mann-Whitney U	0.943352	1.37873	Mann-Whitney U	0.943352	0.937913	Mann-Whitney U	0.943352	0.89543	Mann-Whitney U	0.943352
AKR7A3	0.959395	Mann-Whitney U	0.203018	0.799883	Mann-Whitney U	0.889935	1.203	Mann-Whitney U	0.889935	0.942174	Mann-Whitney U	0.889935	1.33393	Mann-Whitney U	0.889935
AKR7L	0.920076	Mann-Whitney U	0.203696	0.883495	Mann-Whitney U	0.623162	1.09091	Mann-Whitney U	0.623162	0.565836	Mann-Whitney U	0.623162	1.08523	Mann-Whitney U	0.623162
AKT1	0.977651	Mann-Whitney U	0.204114	1.0755	Mann-Whitney U	0.93617	1.07419	Mann-Whitney U	0.93617	0.800941	Mann-Whitney U	0.93617	0.909704	Mann-Whitney U	0.93617
AKT1S1	0.981227	Mann-Whitney U	0.204554	1.00867	Mann-Whitney U	0.877153	1.01591	Mann-Whitney U	0.877153	0.877582	Mann-Whitney U	0.877153	1.05109	Mann-Whitney U	0.877153
AKT2	0.952451	Mann-Whitney U	0.204554	0.859877	Mann-Whitney U	0.614419	1.06686	Mann-Whitney U	0.614419	1.04358	Mann-Whitney U	0.614419	0.864564	Mann-Whitney U	0.614419
AKT3	0.960437	Mann-Whitney U	0.204774	0.925753	Mann-Whitney U	0.718167	1.12384	Mann-Whitney U	0.718167	1.12134	Mann-Whitney U	0.718167	0.910451	Mann-Whitney U	0.718167
AKT3-IT1	1.10624	Mann-Whitney U	0.205151	1.0343	Mann-Whitney U	0.990547	0.792073	Mann-Whitney U	0.990547	0.980712	Mann-Whitney U	0.990547	1.16955	Mann-Whitney U	0.990547
AKTIP	0.959371	Mann-Whitney U	0.205916	0.964183	Mann-Whitney U	0.791359	1.03818	Mann-Whitney U	0.791359	0.743547	Mann-Whitney U	0.791359	1.0592	Mann-Whitney U	0.791359
ALAD	0.895613	Mann-Whitney U	0.208292	0.768199	Mann-Whitney U	0.447389	1.12939	Mann-Whitney U	0.447389	0.723789	Mann-Whitney U	0.447389	1.0799	Mann-Whitney U	0.447389
ALAS1	0.949575	Mann-Whitney U	0.208292	0.955339	Mann-Whitney U	0.906822	1.05971	Mann-Whitney U	0.906822	1.09963	Mann-Whitney U	0.906822	1.03	Mann-Whitney U	0.906822
ALAS2	0.973919	Mann-Whitney U	0.208292	0.805478	Mann-Whitney U	0.938646	0.939523	Mann-Whitney U	0.938646	0.618245	Mann-Whitney U	0.938646	1.1371	Mann-Whitney U	0.938646
ALB	0.836723	Mann-Whitney U	0.208795	0.957015	Mann-Whitney U	0.588325	0.967952	Mann-Whitney U	0.588325	0.984834	Mann-Whitney U	0.588325	0.817088	Mann-Whitney U	0.588325
ALCAM	0.99161	Mann-Whitney U	0.208884	0.988644	Mann-Whitney U	0.934397	0.871682	Mann-Whitney U	0.934397	0.894627	Mann-Whitney U	0.934397	0.948112	Mann-Whitney U	0.934397
ALDH16A1	0.983052	Mann-Whitney U	0.208884	0.898369	Mann-Whitney U	0.920001	1.27594	Mann-Whitney U	0.920001	0.802566	Mann-Whitney U	0.920001	0.954481	Mann-Whitney U	0.920001
ALDH18A1	1.02999	Mann-Whitney U	0.209679	1.15698	Mann-Whitney U	0.786556	1.10255	Mann-Whitney U	0.786556	0.870666	Mann-Whitney U	0.786556	0.829675	Mann-Whitney U	0.786556
ALDH1A1	0.998439	Mann-Whitney U	0.209773	1.09691	Mann-Whitney U	0.979841	1.12115	Mann-Whitney U	0.979841	0.821858	Mann-Whitney U	0.979841	0.795421	Mann-Whitney U	0.979841
ALDH1A2	1.05258	Mann-Whitney U	0.21023	1.18472	Mann-Whitney U	0.991855	1.31607	Mann-Whitney U	0.991855	0.997136	Mann-Whitney U	0.991855	0.916594	Mann-Whitney U	0.991855
ALDH1A3	1.00731	Mann-Whitney U	0.21023	0.871014	Mann-Whitney U	0.9936	1.35404	Mann-Whitney U	0.9936	1.79145	Mann-Whitney U	0.9936	0.585653	Mann-Whitney U	0.9936
ALDH1B1	1.00327	Mann-Whitney U	0.21023	1.21391	Mann-Whitney U	0.983662	0.845662	Mann-Whitney U	0.983662	0.810706	Mann-Whitney U	0.983662	1.12039	Mann-Whitney U	0.983662
ALDH1L1	0.96348	Mann-Whitney U	0.21023	0.986005	Mann-Whitney U	0.976985	0.799368	Mann-Whitney U	0.976985	1.29686	Mann-Whitney U	0.976985	0.42489	Mann-Whitney U	0.976985
ALDH1L1-AS1		Mann-Whitney U	0.21023		Mann-Whitney U	0.938841		Mann-Whitney U	0.938841		Mann-Whitney U	0.938841		Mann-Whitney U	0.938841
ALDH1L1-AS2		Mann-Whitney U	0.21023		Mann-Whitney U	0.792553		Mann-Whitney U	0.792553		Mann-Whitney U	0.792553		Mann-Whitney U	0.792553
ALDH1L2	0.952098	Mann-Whitney U	0.210618	0.854833	Mann-Whitney U	0.722945	0.677886	Mann-Whitney U	0.722945	0.972605	Mann-Whitney U	0.722945	0.853131	Mann-Whitney U	0.722945
ALDH2	1.04221	Mann-Whitney U	0.21179	1.04356	Mann-Whitney U	0.930298	1.10736	Mann-Whitney U	0.930298	0.64365	Mann-Whitney U	0.930298	0.95558	Mann-Whitney U	0.930298
ALDH3A1	0.97772	Mann-Whitney U	0.213713	0.493924	Mann-Whitney U	0.844781	3.92415	Mann-Whitney U	0.844781	0.428237	Mann-Whitney U	0.844781	1.76792	Mann-Whitney U	0.844781
ALDH3A2	0.976389	Mann-Whitney U	0.213974	0.868833	Mann-Whitney U	0.924075	1.07625	Mann-Whitney U	0.924075	0.85963	Mann-Whitney U	0.924075	0.821059	Mann-Whitney U	0.924075
ALDH3B1	0.957039	Mann-Whitney U	0.213974	1.00004	Mann-Whitney U	0.893617	1.13689	Mann-Whitney U	0.893617	0.506679	Mann-Whitney U	0.893617	1.39251	Mann-Whitney U	0.893617
ALDH3B2	0.871814	Mann-Whitney U	0.213974	0.902776	Mann-Whitney U	0.623138	0.890927	Mann-Whitney U	0.623138	0.980682	Mann-Whitney U	0.623138	0.70345	Mann-Whitney U	0.623138
ALDH4A1	0.98951	Mann-Whitney U	0.213974	0.962111	Mann-Whitney U	0.979911	0.89759	Mann-Whitney U	0.979911	1.46788	Mann-Whitney U	0.979911	0.796782	Mann-Whitney U	0.979911
ALDH5A1	1.02552	Mann-Whitney U	0.213974	1.06328	Mann-Whitney U	0.872894	1.43695	Mann-Whitney U	0.872894	1.44004	Mann-Whitney U	0.872894	1.14037	Mann-Whitney U	0.872894
ALDH6A1	0.948935	Mann-Whitney U	0.213974	1.00075	Mann-Whitney U	0.873673	0.897992	Mann-Whitney U	0.873673	1.16329	Mann-Whitney U	0.873673	0.800598	Mann-Whitney U	0.873673
ALDH7A1	0.937731	Mann-Whitney U	0.213974	0.875434	Mann-Whitney U	0.349856	1.22315	Mann-Whitney U	0.349856	0.931833	Mann-Whitney U	0.349856	0.846123	Mann-Whitney U	0.349856
ALDH7A1P1	1.0197	Mann-Whitney U	0.213974	1.38955	Mann-Whitney U	0.956281	1.17588	Mann-Whitney U	0.956281	1.06872	Mann-Whitney U	0.956281	1.24598	Mann-Whitney U	0.956281
ALDH7A1P2		Mann-Whitney U	0.213974		Mann-Whitney U	0.858875		Mann-Whitney U	0.858875		Mann-Whitney U	0.858875		Mann-Whitney U	0.858875
ALDH7A1P3		Mann-Whitney U	0.213974		Mann-Whitney U	0.893617		Mann-Whitney U	0.893617		Mann-Whitney U	0.893617		Mann-Whitney U	0.893617
ALDH7A1P4		Mann-Whitney U	0.213974		Mann-Whitney U	0.873673		Mann-Whitney U	0.873673		Mann-Whitney U	0.873673		Mann-Whitney U	0.873673
ALDH8A1	1.017	Mann-Whitney U	0.215396	0.931223	Mann-Whitney U	0.98975	1.46104	Mann-Whitney U	0.98975	0.900693	Mann-Whitney U	0.98975	0.687807	Mann-Whitney U	0.98975
ALDH9A1	1.02564	Mann-Whitney U	0.215396	0.787838	Mann-Whitney U	0.949228	1.0028	Mann-Whitney U	0.949228	1.05094	Mann-Whitney U	0.949228	1.108	Mann-Whitney U	0.949228
ALDOA	1.03121	Mann-Whitney U	0.216616	0.930918	Mann-Whitney U	0.796271	1.24022	Mann-Whitney U	0.796271	0.954682	Mann-Whitney U	0.796271	0.896833	Mann-Whitney U	0.796271
ALDOAP1		Mann-Whitney U	0.216867		Mann-Whitney U	0.880077		Mann-Whitney U	0.880077		Mann-Whitney U	0.880077		Mann-Whitney U	0.880077
ALDOAP2		Mann-Whitney U	0.216867		Mann-Whitney U	0.947151		Mann-Whitney U	0.947151		Mann-Whitney U	0.947151		Mann-Whitney U	0.947151
ALDOB	1.07285	Mann-Whitney U	0.217263	0.916421	Mann-Whitney U	0.987076	1.3721	Mann-Whitney U	0.987076	0	Mann-Whitney U	0.987076	0.59859	Mann-Whitney U	0.987076
ALDOC	0.967287	Mann-Whitney U	0.217263	1.06415	Mann-Whitney U	0.937631	0.912115	Mann-Whitney U	0.937631	0.938869	Mann-Whitney U	0.937631	0.962998	Mann-Whitney U	0.937631
ALG1	1.01759	Mann-Whitney U	0.219309	1.17737	Mann-Whitney U	0.923536	1.03708	Mann-Whitney U	0.923536	0.94114	Mann-Whitney U	0.923536	0.966145	Mann-Whitney U	0.923536
ALG10	0.944684	Mann-Whitney U	0.219929	0.894712	Mann-Whitney U	0.870532	0.972797	Mann-Whitney U	0.870532	0.881069	Mann-Whitney U	0.870532	1.07046	Mann-Whitney U	0.870532
ALG10B	0.978985	Mann-Whitney U	0.219929	0.917746	Mann-Whitney U	0.901771	0.974135	Mann-Whitney U	0.901771	0.87688	Mann-Whitney U	0.901771	0.838351	Mann-Whitney U	0.901771
ALG11	1.05117	Mann-Whitney U	0.219929	1.07134	Mann-Whitney U	0.801734	0.991913	Mann-Whitney U	0.801734	0.799346	Mann-Whitney U	0.801734	0.992309	Mann-Whitney U	0.801734
ALG12	0.980063	Mann-Whitney U	0.219929	1.20652	Mann-Whitney U	0.997235	0.993951	Mann-Whitney U	0.997235	0.663123	Mann-Whitney U	0.997235	0.967074	Mann-Whitney U	0.997235
ALG13	0.946142	Mann-Whitney U	0.219929	1.08892	Mann-Whitney U	0.914299	1.31411	Mann-Whitney U	0.914299	0.823818	Mann-Whitney U	0.914299	1.02409	Mann-Whitney U	0.914299
ALG13-AS1		Mann-Whitney U	0.219929		Mann-Whitney U	0.887765		Mann-Whitney U	0.887765		Mann-Whitney U	0.887765		Mann-Whitney U	0.887765
ALG14	1.0542	Mann-Whitney U	0.219929	1.06424	Mann-Whitney U	0.916915	1.18407	Mann-Whitney U	0.916915	0.80621	Mann-Whitney U	0.916915	0.982988	Mann-Whitney U	0.916915
ALG1L	0.960732	Mann-Whitney U	0.219929	0.657368	Mann-Whitney U	0.980949	1.62647	Mann-Whitney U	0.980949	0.894882	Mann-Whitney U	0.980949	3.4768	Mann-Whitney U	0.980949
ALG1L10P		Mann-Whitney U	0.219929		Mann-Whitney U	0.776746		Mann-Whitney U	0.776746		Mann-Whitney U	0.776746		Mann-Whitney U	0.776746
ALG1L11P		Mann-Whitney U	0.219929		Mann-Whitney U	0.986731		Mann-Whitney U	0.986731		Mann-Whitney U	0.986731		Mann-Whitney U	0.986731
ALG1L12P		Mann-Whitney U	0.219929		Mann-Whitney U	0.782865		Mann-Whitney U	0.782865		Mann-Whitney U	0.782865		Mann-Whitney U	0.782865
ALG1L13P	0.996261	Mann-Whitney U	0.219929	1.53797	Mann-Whitney U	0.937897	1.26849	Mann-Whitney U	0.937897	0	Mann-Whitney U	0.937897	0.913099	Mann-Whitney U	0.937897
ALG1L14P		Mann-Whitney U	0.219929		Mann-Whitney U	0.939416		Mann-Whitney U	0.939416		Mann-Whitney U	0.939416		Mann-Whitney U	0.939416
ALG1L15P		Mann-Whitney U	0.219929		Mann-Whitney U	0.986974	1.54672	Mann-Whitney U	0.986974	1.39695	Mann-Whitney U	0.986974	0	Mann-Whitney U	0.986974
ALG1L2	1.04404	Mann-Whitney U	0.219929	1.1218	Mann-Whitney U	0.853814	0.999926	Mann-Whitney U	0.853814	1.26253	Mann-Whitney U	0.853814	1.54026	Mann-Whitney U	0.853814
ALG1L3P		Mann-Whitney U	0.2209		Mann-Whitney U	0.996217		Mann-Whitney U	0.996217		Mann-Whitney U	0.996217		Mann-Whitney U	0.996217
ALG1L5P		Mann-Whitney U	0.2209		Mann-Whitney U	0.893617		Mann-Whitney U	0.893617		Mann-Whitney U	0.893617		Mann-Whitney U	0.893617
ALG1L6P	1.12809	Mann-Whitney U	0.2209		Mann-Whitney U	0.858458		Mann-Whitney U	0.858458		Mann-Whitney U	0.858458	inf	Mann-Whitney U	0.858458
ALG1L7P		Mann-Whitney U	0.2209		Mann-Whitney U	0.874939		Mann-Whitney U	0.874939		Mann-Whitney U	0.874939		Mann-Whitney U	0.874939
ALG1L8P		Mann-Whitney U	0.2209		Mann-Whitney U	0.986089		Mann-Whitney U	0.986089		Mann-Whitney U	0.986089		Mann-Whitney U	0.986089
ALG1L9P		Mann-Whitney U	0.2209		Mann-Whitney U	0.959203		Mann-Whitney U	0.959203		Mann-Whitney U	0.959203		Mann-Whitney U	0.959203
ALG2	0.96184	Mann-Whitney U	0.2209	0.869206	Mann-Whitney U	0.947006	0.974673	Mann-Whitney U	0.947006	0.991194	Mann-Whitney U	0.947006	0.996596	Mann-Whitney U	0.947006
ALG3	0.968327	Mann-Whitney U	0.221804	0.992085	Mann-Whitney U	0.862288	1.30804	Mann-Whitney U	0.862288	0.53416	Mann-Whitney U	0.862288	1.18368	Mann-Whitney U	0.862288
ALG3P1	0.996688	Mann-Whitney U	0.221804	1.13011	Mann-Whitney U	0.912505	1.51225	Mann-Whitney U	0.912505	0.921649	Mann-Whitney U	0.912505	1.34257	Mann-Whitney U	0.912505
ALG5	0.982184	Mann-Whitney U	0.221804	0.98683	Mann-Whitney U	0.963859	1.12879	Mann-Whitney U	0.963859	1.16608	Mann-Whitney U	0.963859	0.976909	Mann-Whitney U	0.963859
ALG6	1.00073	Mann-Whitney U	0.222931	0.966421	Mann-Whitney U	0.995107	1.30551	Mann-Whitney U	0.995107	0.930144	Mann-Whitney U	0.995107	1.12613	Mann-Whitney U	0.995107
ALG8	0.99368	Mann-Whitney U	0.222985	0.967429	Mann-Whitney U	0.985941	1.11355	Mann-Whitney U	0.985941	0.879313	Mann-Whitney U	0.985941	0.758649	Mann-Whitney U	0.985941
ALG9	0.917289	Mann-Whitney U	0.223145	1.04234	Mann-Whitney U	0.577997	1.27981	Mann-Whitney U	0.577997	0.75714	Mann-Whitney U	0.577997	0.983899	Mann-Whitney U	0.577997
ALG9-IT1		Mann-Whitney U	0.223145		Mann-Whitney U	0.949533		Mann-Whitney U	0.949533	inf	Mann-Whitney U	0.949533		Mann-Whitney U	0.949533
ALK	0.886404	Mann-Whitney U	0.223247	0.925501	Mann-Whitney U	0.759507	1.5674	Mann-Whitney U	0.759507	0.495832	Mann-Whitney U	0.759507	1.37446	Mann-Whitney U	0.759507
ALKBH1	0.948649	Mann-Whitney U	0.223413	1.05285	Mann-Whitney U	0.840649	1.01287	Mann-Whitney U	0.840649	0.889872	Mann-Whitney U	0.840649	0.866075	Mann-Whitney U	0.840649
ALKBH2	0.878391	Mann-Whitney U	0.223777	0.983833	Mann-Whitney U	0.520056	1.04327	Mann-Whitney U	0.520056	1.10114	Mann-Whitney U	0.520056	0.854655	Mann-Whitney U	0.520056
ALKBH3	0.987004	Mann-Whitney U	0.223793	0.907359	Mann-Whitney U	0.930795	1.23354	Mann-Whitney U	0.930795	0.90273	Mann-Whitney U	0.930795	0.84945	Mann-Whitney U	0.930795
ALKBH3-AS1	0.971176	Mann-Whitney U	0.223793	1.21884	Mann-Whitney U	0.890959	0.740704	Mann-Whitney U	0.890959	0.65098	Mann-Whitney U	0.890959	0.692512	Mann-Whitney U	0.890959
ALKBH4	1.01643	Mann-Whitney U	0.223793	1.12099	Mann-Whitney U	0.98157	1.11523	Mann-Whitney U	0.98157	0.85641	Mann-Whitney U	0.98157	0.931845	Mann-Whitney U	0.98157
ALKBH5	1.06675	Mann-Whitney U	0.223793	0.853772	Mann-Whitney U	0.405141	1.03506	Mann-Whitney U	0.405141	1.23882	Mann-Whitney U	0.405141	0.936436	Mann-Whitney U	0.405141
ALKBH6	0.96976	Mann-Whitney U	0.223793	1.06217	Mann-Whitney U	0.892992	1.0867	Mann-Whitney U	0.892992	0.597401	Mann-Whitney U	0.892992	1.05252	Mann-Whitney U	0.892992
ALKBH7	0.962873	Mann-Whitney U	0.223793	0.957037	Mann-Whitney U	0.889413	1.12813	Mann-Whitney U	0.889413	0.699102	Mann-Whitney U	0.889413	1.03883	Mann-Whitney U	0.889413
ALKBH8	0.960912	Mann-Whitney U	0.223793	1.02107	Mann-Whitney U	0.819843	1.16878	Mann-Whitney U	0.819843	0.820935	Mann-Whitney U	0.819843	0.882822	Mann-Whitney U	0.819843
ALLC	0.888125	Mann-Whitney U	0.224244	0.878923	Mann-Whitney U	0.950607	1.30139	Mann-Whitney U	0.950607	2.24829	Mann-Whitney U	0.950607	1.25628	Mann-Whitney U	0.950607
ALMS1	0.923206	Mann-Whitney U	0.224418	0.921821	Mann-Whitney U	0.829123	1.25852	Mann-Whitney U	0.829123	0.745005	Mann-Whitney U	0.829123	0.995025	Mann-Whitney U	0.829123
ALMS1-IT1	1.20926	Mann-Whitney U	0.224639	1.2495	Mann-Whitney U	0.533782	0.687556	Mann-Whitney U	0.533782	2.32945	Mann-Whitney U	0.533782	1.8718	Mann-Whitney U	0.533782
ALMS1P	1.00597	Mann-Whitney U	0.224904	0.967311	Mann-Whitney U	0.997839	1.09378	Mann-Whitney U	0.997839	1.39142	Mann-Whitney U	0.997839	1.34785	Mann-Whitney U	0.997839
ALOX12	0.98753	Mann-Whitney U	0.224904	1.05655	Mann-Whitney U	0.829791	1.16229	Mann-Whitney U	0.829791	0.87794	Mann-Whitney U	0.829791	1.24993	Mann-Whitney U	0.829791
ALOX12B	0.895062	Mann-Whitney U	0.224904	0.851956	Mann-Whitney U	0.618725	1.07205	Mann-Whitney U	0.618725	0.498867	Mann-Whitney U	0.618725	0.96346	Mann-Whitney U	0.618725
ALOX12P2	1.20978	Mann-Whitney U	0.224999	1.05396	Mann-Whitney U	0.586582	0.840945	Mann-Whitney U	0.586582	0.526314	Mann-Whitney U	0.586582	1.65509	Mann-Whitney U	0.586582
ALOX15	1.05856	Mann-Whitney U	0.225561	0.615259	Mann-Whitney U	0.930298	0.983116	Mann-Whitney U	0.930298	0.753189	Mann-Whitney U	0.930298	1.24364	Mann-Whitney U	0.930298
ALOX15B	0.729397	Mann-Whitney U	0.225561	1.04646	Mann-Whitney U	0.908824	2.14627	Mann-Whitney U	0.908824	1.04657	Mann-Whitney U	0.908824	1.31833	Mann-Whitney U	0.908824
ALOX15P2		Mann-Whitney U	0.225561		Mann-Whitney U	0.873673		Mann-Whitney U	0.873673		Mann-Whitney U	0.873673		Mann-Whitney U	0.873673
ALOX5	1.03644	Mann-Whitney U	0.225561	1.09495	Mann-Whitney U	0.933599	1.32415	Mann-Whitney U	0.933599	1.06888	Mann-Whitney U	0.933599	1.10302	Mann-Whitney U	0.933599
ALOX5AP	0.948704	Mann-Whitney U	0.227381	1.16245	Mann-Whitney U	0.947006	1.34774	Mann-Whitney U	0.947006	0.610204	Mann-Whitney U	0.947006	0.976714	Mann-Whitney U	0.947006
ALOXE3	0.867387	Mann-Whitney U	0.228347	0.815689	Mann-Whitney U	0.562938	1.02553	Mann-Whitney U	0.562938	0.67144	Mann-Whitney U	0.562938	1.16045	Mann-Whitney U	0.562938
ALPI	0.977495	Mann-Whitney U	0.228553	0.715461	Mann-Whitney U	0.905236	2.88764	Mann-Whitney U	0.905236	0.62452	Mann-Whitney U	0.905236	0.848855	Mann-Whitney U	0.905236
ALPK1	1.00421	Mann-Whitney U	0.228991	1.13651	Mann-Whitney U	0.938841	1.35534	Mann-Whitney U	0.938841	0.774175	Mann-Whitney U	0.938841	1.07322	Mann-Whitney U	0.938841
ALPK2	0.872219	Mann-Whitney U	0.230156	0.811106	Mann-Whitney U	0.57948	1.46785	Mann-Whitney U	0.57948	0.874244	Mann-Whitney U	0.57948	0.797758	Mann-Whitney U	0.57948
ALPK3	1.03168	Mann-Whitney U	0.230975	0.807513	Mann-Whitney U	0.862119	1.30578	Mann-Whitney U	0.862119	0.617615	Mann-Whitney U	0.862119	1.12829	Mann-Whitney U	0.862119
ALPL	1.03024	Mann-Whitney U	0.231857	1.00461	Mann-Whitney U	0.907138	0.892376	Mann-Whitney U	0.907138	0.322672	Mann-Whitney U	0.907138	1.19771	Mann-Whitney U	0.907138
ALPP	1.03638	Mann-Whitney U	0.232647	0.92844	Mann-Whitney U	0.900286	1.90531	Mann-Whitney U	0.900286	0.616182	Mann-Whitney U	0.900286	0.470765	Mann-Whitney U	0.900286
ALPPL2	0.847302	Mann-Whitney U	0.233142	1.21223	Mann-Whitney U	0.893227	1.84117	Mann-Whitney U	0.893227	0.423666	Mann-Whitney U	0.893227	0.686014	Mann-Whitney U	0.893227
ALS2	0.978873	Mann-Whitney U	0.233608	0.9263	Mann-Whitney U	0.975336	1.14175	Mann-Whitney U	0.975336	0.896385	Mann-Whitney U	0.975336	1.18585	Mann-Whitney U	0.975336
ALS2CL	1.07859	Mann-Whitney U	0.233608	1.17266	Mann-Whitney U	0.542355	1.37272	Mann-Whitney U	0.542355	0.716785	Mann-Whitney U	0.542355	1.02577	Mann-Whitney U	0.542355
ALS2CR11	0.975559	Mann-Whitney U	0.233608	1.05657	Mann-Whitney U	0.822131	1.11249	Mann-Whitney U	0.822131	1.04912	Mann-Whitney U	0.822131	1.18809	Mann-Whitney U	0.822131
ALS2CR12	0.944524	Mann-Whitney U	0.233608	1.06978	Mann-Whitney U	0.613584	1.36337	Mann-Whitney U	0.613584	0.671353	Mann-Whitney U	0.613584	0.977055	Mann-Whitney U	0.613584
ALX1	1.03786	Mann-Whitney U	0.233608	0.753736	Mann-Whitney U	0.897521	0.963238	Mann-Whitney U	0.897521	0.846837	Mann-Whitney U	0.897521	0.552152	Mann-Whitney U	0.897521
ALX3	1.06634	Mann-Whitney U	0.233608	1.03275	Mann-Whitney U	0.97266	1.56902	Mann-Whitney U	0.97266	0.56629	Mann-Whitney U	0.97266	1.41374	Mann-Whitney U	0.97266
ALX4	1.02121	Mann-Whitney U	0.233608	1.05501	Mann-Whitney U	0.922664	0.781671	Mann-Whitney U	0.922664	1.20687	Mann-Whitney U	0.922664	1.68493	Mann-Whitney U	0.922664
ALYREF	0.987701	Mann-Whitney U	0.233936	0.960009	Mann-Whitney U	0.809906	1.02507	Mann-Whitney U	0.809906	0.741748	Mann-Whitney U	0.809906	1.09241	Mann-Whitney U	0.809906
AMACR	0.89211	Mann-Whitney U	0.233936	0.751813	Mann-Whitney U	0.923018	0.771105	Mann-Whitney U	0.923018	1.64563	Mann-Whitney U	0.923018	0.662421	Mann-Whitney U	0.923018
AMBN		Mann-Whitney U	0.234064		Mann-Whitney U	0.730835		Mann-Whitney U	0.730835	0	Mann-Whitney U	0.730835	inf	Mann-Whitney U	0.730835
AMBP	0.935018	Mann-Whitney U	0.234124	1.20638	Mann-Whitney U	0.880077	1.267	Mann-Whitney U	0.880077	0.940176	Mann-Whitney U	0.880077	0.702322	Mann-Whitney U	0.880077
AMBRA1	0.976616	Mann-Whitney U	0.234124	0.923523	Mann-Whitney U	0.780323	1.08565	Mann-Whitney U	0.780323	0.67532	Mann-Whitney U	0.780323	0.858902	Mann-Whitney U	0.780323
AMD1	1.01721	Mann-Whitney U	0.234124	0.888457	Mann-Whitney U	0.87228	0.983616	Mann-Whitney U	0.87228	1.32599	Mann-Whitney U	0.87228	0.903609	Mann-Whitney U	0.87228
AMD1P1		Mann-Whitney U	0.234124		Mann-Whitney U	0.823432		Mann-Whitney U	0.823432		Mann-Whitney U	0.823432		Mann-Whitney U	0.823432
AMDHD1	0.996792	Mann-Whitney U	0.234124	0.923494	Mann-Whitney U	0.960522	1.29039	Mann-Whitney U	0.960522	0.481307	Mann-Whitney U	0.960522	1.09131	Mann-Whitney U	0.960522
AMDHD2	0.993487	Mann-Whitney U	0.234124	0.977837	Mann-Whitney U	0.97661	0.999751	Mann-Whitney U	0.97661	0.889431	Mann-Whitney U	0.97661	1.28319	Mann-Whitney U	0.97661
AMDP1		Mann-Whitney U	0.234124		Mann-Whitney U	0.799175		Mann-Whitney U	0.799175		Mann-Whitney U	0.799175		Mann-Whitney U	0.799175
AMELX	1.04337	Mann-Whitney U	0.234124	1.16404	Mann-Whitney U	0.930298	0.892398	Mann-Whitney U	0.930298	1.286	Mann-Whitney U	0.930298	0.937211	Mann-Whitney U	0.930298
AMELY	0.934736	Mann-Whitney U	0.234124	1.10588	Mann-Whitney U	0.935651	1.16841	Mann-Whitney U	0.935651	0.763261	Mann-Whitney U	0.935651	1.7064	Mann-Whitney U	0.935651
AMER1	0.992974	Mann-Whitney U	0.234124	0.983365	Mann-Whitney U	0.857332	1.06427	Mann-Whitney U	0.857332	0.712376	Mann-Whitney U	0.857332	1.16005	Mann-Whitney U	0.857332
AMER2	0.904489	Mann-Whitney U	0.234124	1.07487	Mann-Whitney U	0.738502	1.36226	Mann-Whitney U	0.738502	1.33619	Mann-Whitney U	0.738502	0.655417	Mann-Whitney U	0.738502
AMER2-AS1		Mann-Whitney U	0.234124		Mann-Whitney U	0.893617		Mann-Whitney U	0.893617		Mann-Whitney U	0.893617		Mann-Whitney U	0.893617
AMER3	0.815858	Mann-Whitney U	0.234124	1.07973	Mann-Whitney U	0.637453	1.12579	Mann-Whitney U	0.637453	1.39332	Mann-Whitney U	0.637453	0.758263	Mann-Whitney U	0.637453
AMFR	1.00896	Mann-Whitney U	0.234124	0.941009	Mann-Whitney U	0.961228	1.27902	Mann-Whitney U	0.961228	0.422605	Mann-Whitney U	0.961228	0.948504	Mann-Whitney U	0.961228
AMH	1.06094	Mann-Whitney U	0.234124	1.07199	Mann-Whitney U	0.686979	1.11703	Mann-Whitney U	0.686979	0.848463	Mann-Whitney U	0.686979	1.84749	Mann-Whitney U	0.686979
AMHR2	1.00443	Mann-Whitney U	0.234124	1.28397	Mann-Whitney U	0.960619	1.38844	Mann-Whitney U	0.960619	1.30727	Mann-Whitney U	0.960619	1.03523	Mann-Whitney U	0.960619
AMICA1	0.938543	Mann-Whitney U	0.234124	0.919695	Mann-Whitney U	0.876723	1.56383	Mann-Whitney U	0.876723	0.708433	Mann-Whitney U	0.876723	1.18407	Mann-Whitney U	0.876723
AMIGO1	0.951104	Mann-Whitney U	0.234124	1.04471	Mann-Whitney U	0.873673	1.00481	Mann-Whitney U	0.873673	1.02131	Mann-Whitney U	0.873673	1.093	Mann-Whitney U	0.873673
AMIGO2	1.00492	Mann-Whitney U	0.234124	1.01218	Mann-Whitney U	0.979324	0.792029	Mann-Whitney U	0.979324	0.797084	Mann-Whitney U	0.979324	1.37567	Mann-Whitney U	0.979324
AMIGO3	0.987453	Mann-Whitney U	0.234124	0.861171	Mann-Whitney U	0.969348	1.39042	Mann-Whitney U	0.969348	0.940932	Mann-Whitney U	0.969348	0.935962	Mann-Whitney U	0.969348
AMMECR1	0.964263	Mann-Whitney U	0.234124	0.848046	Mann-Whitney U	0.777683	1.12652	Mann-Whitney U	0.777683	0.907723	Mann-Whitney U	0.777683	1.03236	Mann-Whitney U	0.777683
AMMECR1-IT1		Mann-Whitney U	0.234124		Mann-Whitney U	0.870932		Mann-Whitney U	0.870932		Mann-Whitney U	0.870932		Mann-Whitney U	0.870932
AMMECR1L	0.972919	Mann-Whitney U	0.234124	0.93046	Mann-Whitney U	0.779021	1.04046	Mann-Whitney U	0.779021	0.805533	Mann-Whitney U	0.779021	0.95174	Mann-Whitney U	0.779021
AMMECR1LP1	1.05547	Mann-Whitney U	0.234124		Mann-Whitney U	0.968986	0.909245	Mann-Whitney U	0.968986		Mann-Whitney U	0.968986	1.44632	Mann-Whitney U	0.968986
AMN	1.11106	Mann-Whitney U	0.234124	1.02563	Mann-Whitney U	0.957709	1.20459	Mann-Whitney U	0.957709	0.995695	Mann-Whitney U	0.957709	1.03236	Mann-Whitney U	0.957709
AMN1	0.990248	Mann-Whitney U	0.234124	1.02611	Mann-Whitney U	0.871084	1.21033	Mann-Whitney U	0.871084	0.981371	Mann-Whitney U	0.871084	1.02267	Mann-Whitney U	0.871084
AMOT	1.02173	Mann-Whitney U	0.234124	0.877231	Mann-Whitney U	0.872711	0.847079	Mann-Whitney U	0.872711	1.06601	Mann-Whitney U	0.872711	1.65516	Mann-Whitney U	0.872711
AMOTL1	0.944322	Mann-Whitney U	0.234124	0.940362	Mann-Whitney U	0.959016	0.931097	Mann-Whitney U	0.959016	0.892178	Mann-Whitney U	0.959016	0.9028	Mann-Whitney U	0.959016
AMOTL2	0.985231	Mann-Whitney U	0.234124	0.983547	Mann-Whitney U	0.968136	1.24837	Mann-Whitney U	0.968136	0.709276	Mann-Whitney U	0.968136	1.17222	Mann-Whitney U	0.968136
AMPD1	0.791334	Mann-Whitney U	0.23429	0.829525	Mann-Whitney U	0.234124	1.01289	Mann-Whitney U	0.234124	0.691353	Mann-Whitney U	0.234124	1.01121	Mann-Whitney U	0.234124
AMPD2	0.978609	Mann-Whitney U	0.234579	0.913174	Mann-Whitney U	0.791578	1.15684	Mann-Whitney U	0.791578	1.04964	Mann-Whitney U	0.791578	1.08527	Mann-Whitney U	0.791578
AMPD3	1.06279	Mann-Whitney U	0.234579	1.04766	Mann-Whitney U	0.880077	1.23263	Mann-Whitney U	0.880077	0.890781	Mann-Whitney U	0.880077	0.95423	Mann-Whitney U	0.880077
AMPH	1.01742	Mann-Whitney U	0.234885	1.0957	Mann-Whitney U	0.976271	1.1569	Mann-Whitney U	0.976271	0.949033	Mann-Whitney U	0.976271	1.01017	Mann-Whitney U	0.976271
AMT	0.947144	Mann-Whitney U	0.234889	1.0648	Mann-Whitney U	0.741627	1.23779	Mann-Whitney U	0.741627	0.823888	Mann-Whitney U	0.741627	1.00603	Mann-Whitney U	0.741627
AMTN	1.1413	Mann-Whitney U	0.234889	0.332799	Mann-Whitney U	0.942962	1.57334	Mann-Whitney U	0.942962	0.935726	Mann-Whitney U	0.942962	2.86077	Mann-Whitney U	0.942962
AMY1A	0.675295	Mann-Whitney U	0.234889	0.713869	Mann-Whitney U	0.409509	0.970895	Mann-Whitney U	0.409509	0.495822	Mann-Whitney U	0.409509	1.25995	Mann-Whitney U	0.409509
AMY1B		Mann-Whitney U	0.234889		Mann-Whitney U	0.808537	inf	Mann-Whitney U	0.808537	inf	Mann-Whitney U	0.808537		Mann-Whitney U	0.808537
AMY1C	0.950311	Mann-Whitney U	0.234889	1.12538	Mann-Whitney U	0.954184	2.0865	Mann-Whitney U	0.954184	0.330551	Mann-Whitney U	0.954184	2.56504	Mann-Whitney U	0.954184
AMY2A	0.837347	Mann-Whitney U	0.235316	1.24266	Mann-Whitney U	0.774401	1.50378	Mann-Whitney U	0.774401	3.45678	Mann-Whitney U	0.774401	3.17943	Mann-Whitney U	0.774401
AMY2B	1.03766	Mann-Whitney U	0.237083	0.960785	Mann-Whitney U	0.946774	1.1814	Mann-Whitney U	0.946774	0.952777	Mann-Whitney U	0.946774	1.49152	Mann-Whitney U	0.946774
AMYP1		Mann-Whitney U	0.237795		Mann-Whitney U	0.790024		Mann-Whitney U	0.790024		Mann-Whitney U	0.790024		Mann-Whitney U	0.790024
AMZ1	0.900066	Mann-Whitney U	0.239331	1.10549	Mann-Whitney U	0.628028	1.08687	Mann-Whitney U	0.628028	0.759145	Mann-Whitney U	0.628028	1.15216	Mann-Whitney U	0.628028
AMZ2	0.955917	Mann-Whitney U	0.239788	1.01022	Mann-Whitney U	0.845603	1.18784	Mann-Whitney U	0.845603	0.895234	Mann-Whitney U	0.845603	0.958005	Mann-Whitney U	0.845603
AMZ2P1	1.0174	Mann-Whitney U	0.239788	1.11852	Mann-Whitney U	0.904698	1.22916	Mann-Whitney U	0.904698	0.770752	Mann-Whitney U	0.904698	1.06064	Mann-Whitney U	0.904698
AMZ2P2	0.948514	Mann-Whitney U	0.239854	1.15249	Mann-Whitney U	0.802236	1.56257	Mann-Whitney U	0.802236	0.640856	Mann-Whitney U	0.802236	1.11197	Mann-Whitney U	0.802236
ANAPC1	0.971692	Mann-Whitney U	0.239972	1.02562	Mann-Whitney U	0.906822	0.994464	Mann-Whitney U	0.906822	0.739081	Mann-Whitney U	0.906822	1.07059	Mann-Whitney U	0.906822
ANAPC10	1.00063	Mann-Whitney U	0.240446	0.971855	Mann-Whitney U	0.939462	1.19996	Mann-Whitney U	0.939462	0.779915	Mann-Whitney U	0.939462	0.87659	Mann-Whitney U	0.939462
ANAPC10P1	0.953926	Mann-Whitney U	0.240446	1.13544	Mann-Whitney U	0.691074	0.991823	Mann-Whitney U	0.691074	1.04038	Mann-Whitney U	0.691074	1.27279	Mann-Whitney U	0.691074
ANAPC11	0.97673	Mann-Whitney U	0.240446	0.887211	Mann-Whitney U	0.85912	1.0077	Mann-Whitney U	0.85912	0.782408	Mann-Whitney U	0.85912	1.10794	Mann-Whitney U	0.85912
ANAPC13	0.997633	Mann-Whitney U	0.240446	1.13195	Mann-Whitney U	0.963645	1.02143	Mann-Whitney U	0.963645	0.881582	Mann-Whitney U	0.963645	0.934149	Mann-Whitney U	0.963645
ANAPC15	1.0102	Mann-Whitney U	0.240446	1.02884	Mann-Whitney U	0.938558	1.16669	Mann-Whitney U	0.938558	1.12562	Mann-Whitney U	0.938558	1.01857	Mann-Whitney U	0.938558
ANAPC16	1.05718	Mann-Whitney U	0.240446	1.0709	Mann-Whitney U	0.57737	0.977292	Mann-Whitney U	0.57737	1.01102	Mann-Whitney U	0.57737	0.992695	Mann-Whitney U	0.57737
ANAPC1P1	0.824626	Mann-Whitney U	0.240446	1.17518	Mann-Whitney U	0.647159	1.67822	Mann-Whitney U	0.647159	0.660518	Mann-Whitney U	0.647159	1.428	Mann-Whitney U	0.647159
ANAPC2	1.00275	Mann-Whitney U	0.240446	0.894272	Mann-Whitney U	0.961418	1.10117	Mann-Whitney U	0.961418	0.835236	Mann-Whitney U	0.961418	1.11368	Mann-Whitney U	0.961418
ANAPC4	0.974081	Mann-Whitney U	0.240446	1.04284	Mann-Whitney U	0.959203	1.00471	Mann-Whitney U	0.959203	0.884395	Mann-Whitney U	0.959203	1.15918	Mann-Whitney U	0.959203
ANAPC5	0.981152	Mann-Whitney U	0.24099	0.941684	Mann-Whitney U	0.706174	1.087	Mann-Whitney U	0.706174	0.759472	Mann-Whitney U	0.706174	0.902197	Mann-Whitney U	0.706174
ANAPC7	0.980527	Mann-Whitney U	0.241925	0.938801	Mann-Whitney U	0.937218	1.12543	Mann-Whitney U	0.937218	0.917636	Mann-Whitney U	0.937218	0.968441	Mann-Whitney U	0.937218
ANG	0.962132	Mann-Whitney U	0.243027	0.948092	Mann-Whitney U	0.931738	0.968024	Mann-Whitney U	0.931738	0.782175	Mann-Whitney U	0.931738	0.796147	Mann-Whitney U	0.931738
ANGEL1	0.963707	Mann-Whitney U	0.243027	1.11265	Mann-Whitney U	0.818513	0.954895	Mann-Whitney U	0.818513	0.962952	Mann-Whitney U	0.818513	0.976245	Mann-Whitney U	0.818513
ANGEL2	0.989284	Mann-Whitney U	0.24361	0.850212	Mann-Whitney U	0.792553	1.11379	Mann-Whitney U	0.792553	0.699141	Mann-Whitney U	0.792553	1.03726	Mann-Whitney U	0.792553
ANGPT1	0.961728	Mann-Whitney U	0.244167	0.865926	Mann-Whitney U	0.979785	1.27554	Mann-Whitney U	0.979785	0.682199	Mann-Whitney U	0.979785	1.13986	Mann-Whitney U	0.979785
ANGPT2	1.00747	Mann-Whitney U	0.245	0.976219	Mann-Whitney U	0.97266	1.09813	Mann-Whitney U	0.97266	1.21234	Mann-Whitney U	0.97266	0.867335	Mann-Whitney U	0.97266
ANGPT4	0.866724	Mann-Whitney U	0.245319	1.09841	Mann-Whitney U	0.949533	0.837236	Mann-Whitney U	0.949533	0.73837	Mann-Whitney U	0.949533	1.14095	Mann-Whitney U	0.949533
ANGPTL1	0.989257	Mann-Whitney U	0.245401	1.12886	Mann-Whitney U	0.827277	0.925931	Mann-Whitney U	0.827277	0.839388	Mann-Whitney U	0.827277	0.991595	Mann-Whitney U	0.827277
ANGPTL2	1.09138	Mann-Whitney U	0.245401	0.876926	Mann-Whitney U	0.677038	0.943398	Mann-Whitney U	0.677038	0.820071	Mann-Whitney U	0.677038	1.05926	Mann-Whitney U	0.677038
ANGPTL3	0.874774	Mann-Whitney U	0.245517	0.772292	Mann-Whitney U	0.380584	1.04051	Mann-Whitney U	0.380584	1.28526	Mann-Whitney U	0.380584	0.96345	Mann-Whitney U	0.380584
ANGPTL4	0.991467	Mann-Whitney U	0.246652	0.948616	Mann-Whitney U	0.829791	1.23196	Mann-Whitney U	0.829791	0.9494	Mann-Whitney U	0.829791	1.28745	Mann-Whitney U	0.829791
ANGPTL5	0.965676	Mann-Whitney U	0.246652	0.713777	Mann-Whitney U	0.783711	1.22254	Mann-Whitney U	0.783711	0.996094	Mann-Whitney U	0.783711	1.31927	Mann-Whitney U	0.783711
ANGPTL6	0.934149	Mann-Whitney U	0.247147	0.684973	Mann-Whitney U	0.930134	1.04443	Mann-Whitney U	0.930134	0.761183	Mann-Whitney U	0.930134	1.4661	Mann-Whitney U	0.930134
ANGPTL7	0.92855	Mann-Whitney U	0.248259	0.865725	Mann-Whitney U	0.694381	0.860577	Mann-Whitney U	0.694381	1.48354	Mann-Whitney U	0.694381	1.15561	Mann-Whitney U	0.694381
ANHX		Mann-Whitney U	0.248259		Mann-Whitney U	0.963596	1.26661	Mann-Whitney U	0.963596	3.66835	Mann-Whitney U	0.963596		Mann-Whitney U	0.963596
ANK1	0.961511	Mann-Whitney U	0.248259	1.17344	Mann-Whitney U	0.930298	0.903126	Mann-Whitney U	0.930298	1.01642	Mann-Whitney U	0.930298	1.46388	Mann-Whitney U	0.930298
ANK2	1.09713	Mann-Whitney U	0.248259	1.19479	Mann-Whitney U	0.860928	0.815484	Mann-Whitney U	0.860928	0.936995	Mann-Whitney U	0.860928	1.16656	Mann-Whitney U	0.860928
ANK3	0.928154	Mann-Whitney U	0.248259	0.836101	Mann-Whitney U	0.786832	1.16035	Mann-Whitney U	0.786832	0.956136	Mann-Whitney U	0.786832	1.14311	Mann-Whitney U	0.786832
ANKAR	0.921886	Mann-Whitney U	0.249086	0.974124	Mann-Whitney U	0.413204	1.08721	Mann-Whitney U	0.413204	1.10458	Mann-Whitney U	0.413204	1.05907	Mann-Whitney U	0.413204
ANKDD1A	1.01412	Mann-Whitney U	0.249749	1.04127	Mann-Whitney U	0.958972	1.17118	Mann-Whitney U	0.958972	0.79138	Mann-Whitney U	0.958972	1.02386	Mann-Whitney U	0.958972
ANKDD1B	0.97979	Mann-Whitney U	0.25072	1.11086	Mann-Whitney U	0.939519	1.51866	Mann-Whitney U	0.939519	0.574913	Mann-Whitney U	0.939519	0.924506	Mann-Whitney U	0.939519
ANKEF1	1.009	Mann-Whitney U	0.250722	1.00111	Mann-Whitney U	0.957709	1.18974	Mann-Whitney U	0.957709	1.03438	Mann-Whitney U	0.957709	1.01673	Mann-Whitney U	0.957709
ANKFN1	0.849257	Mann-Whitney U	0.250933	0.965857	Mann-Whitney U	0.49061	0.994612	Mann-Whitney U	0.49061	0.233453	Mann-Whitney U	0.49061	1.17741	Mann-Whitney U	0.49061
ANKFY1	0.995769	Mann-Whitney U	0.251907	1.04586	Mann-Whitney U	0.912764	1.05969	Mann-Whitney U	0.912764	0.910713	Mann-Whitney U	0.912764	0.970256	Mann-Whitney U	0.912764
ANKH	0.999145	Mann-Whitney U	0.251907	1.33065	Mann-Whitney U	0.991855	0.94474	Mann-Whitney U	0.991855	0.846644	Mann-Whitney U	0.991855	0.694892	Mann-Whitney U	0.991855
ANKHD1	0.985657	Mann-Whitney U	0.252794	0.961931	Mann-Whitney U	0.992976	1.33002	Mann-Whitney U	0.992976	0.805566	Mann-Whitney U	0.992976	0.889336	Mann-Whitney U	0.992976
ANKHD1-EIF4EBP3	1.00568	Mann-Whitney U	0.253235	1.05965	Mann-Whitney U	0.980247	1.34875	Mann-Whitney U	0.980247	0.895169	Mann-Whitney U	0.980247	0.867846	Mann-Whitney U	0.980247
ANKIB1	0.954189	Mann-Whitney U	0.254458	0.916768	Mann-Whitney U	0.893617	1.22822	Mann-Whitney U	0.893617	0.860846	Mann-Whitney U	0.893617	0.773463	Mann-Whitney U	0.893617
ANKK1	0.960222	Mann-Whitney U	0.254458	0.961063	Mann-Whitney U	0.887494	1.19055	Mann-Whitney U	0.887494	0.656026	Mann-Whitney U	0.887494	0.561033	Mann-Whitney U	0.887494
ANKLE1	0.984982	Mann-Whitney U	0.254458	0.705408	Mann-Whitney U	0.893617	1.03963	Mann-Whitney U	0.893617	0.541866	Mann-Whitney U	0.893617	1.02297	Mann-Whitney U	0.893617
ANKLE2	0.954995	Mann-Whitney U	0.254458	0.985723	Mann-Whitney U	0.703705	1.10638	Mann-Whitney U	0.703705	0.661979	Mann-Whitney U	0.703705	1.03003	Mann-Whitney U	0.703705
ANKMY1	0.973453	Mann-Whitney U	0.254458	0.881575	Mann-Whitney U	0.704992	1.17998	Mann-Whitney U	0.704992	0.780953	Mann-Whitney U	0.704992	0.929525	Mann-Whitney U	0.704992
ANKMY2	0.964449	Mann-Whitney U	0.254458	0.990756	Mann-Whitney U	0.922428	1.08248	Mann-Whitney U	0.922428	1.00557	Mann-Whitney U	0.922428	1.18054	Mann-Whitney U	0.922428
ANKRA2	1.00449	Mann-Whitney U	0.254612	1.10379	Mann-Whitney U	0.880077	0.952365	Mann-Whitney U	0.880077	0.544557	Mann-Whitney U	0.880077	0.936931	Mann-Whitney U	0.880077
ANKRD1	0.822635	Mann-Whitney U	0.257078	0.849725	Mann-Whitney U	0.618408	0.721423	Mann-Whitney U	0.618408	1.34672	Mann-Whitney U	0.618408	1.26576	Mann-Whitney U	0.618408
ANKRD10	1.01593	Mann-Whitney U	0.257078	0.883715	Mann-Whitney U	0.893617	1.24687	Mann-Whitney U	0.893617	0.900045	Mann-Whitney U	0.893617	0.767272	Mann-Whitney U	0.893617
ANKRD10-IT1	1.19239	Mann-Whitney U	0.257078	0.858857	Mann-Whitney U	0.65701	1.02781	Mann-Whitney U	0.65701	1.81964	Mann-Whitney U	0.65701	1.03523	Mann-Whitney U	0.65701
ANKRD11	1.00004	Mann-Whitney U	0.257078	0.992088	Mann-Whitney U	0.893617	1.43352	Mann-Whitney U	0.893617	0.903157	Mann-Whitney U	0.893617	1.12174	Mann-Whitney U	0.893617
ANKRD12	0.972355	Mann-Whitney U	0.257078	0.946259	Mann-Whitney U	0.776746	1.32037	Mann-Whitney U	0.776746	0.882231	Mann-Whitney U	0.776746	0.960267	Mann-Whitney U	0.776746
ANKRD13A	0.97371	Mann-Whitney U	0.258236	0.884067	Mann-Whitney U	0.846609	1.16515	Mann-Whitney U	0.846609	0.604969	Mann-Whitney U	0.846609	1.0452	Mann-Whitney U	0.846609
ANKRD13B	0.977542	Mann-Whitney U	0.258937	1.41155	Mann-Whitney U	0.960619	0.785325	Mann-Whitney U	0.960619	0.567282	Mann-Whitney U	0.960619	1.1005	Mann-Whitney U	0.960619
ANKRD13C	1.00671	Mann-Whitney U	0.258937	0.851068	Mann-Whitney U	0.930298	1.14393	Mann-Whitney U	0.930298	0.944655	Mann-Whitney U	0.930298	1.11463	Mann-Whitney U	0.930298
ANKRD13D	0.989502	Mann-Whitney U	0.259866	0.86785	Mann-Whitney U	0.97715	1.29746	Mann-Whitney U	0.97715	0.648132	Mann-Whitney U	0.97715	1.15213	Mann-Whitney U	0.97715
ANKRD16	0.933561	Mann-Whitney U	0.26248	0.868255	Mann-Whitney U	0.846891	1.00413	Mann-Whitney U	0.846891	1.16387	Mann-Whitney U	0.846891	1.06232	Mann-Whitney U	0.846891
ANKRD17	1.01564	Mann-Whitney U	0.264155	0.944311	Mann-Whitney U	0.891377	1.05172	Mann-Whitney U	0.891377	0.883782	Mann-Whitney U	0.891377	0.979422	Mann-Whitney U	0.891377
ANKRD18A	0.918076	Mann-Whitney U	0.264155	1.03912	Mann-Whitney U	0.792553	1.01528	Mann-Whitney U	0.792553	0.924165	Mann-Whitney U	0.792553	0.973575	Mann-Whitney U	0.792553
ANKRD18B	1.06007	Mann-Whitney U	0.264155	0.66483	Mann-Whitney U	0.930298	0.677235	Mann-Whitney U	0.930298	0.672085	Mann-Whitney U	0.930298	1.01284	Mann-Whitney U	0.930298
ANKRD18CP	0.916831	Mann-Whitney U	0.264565	0.892921	Mann-Whitney U	0.765004	1.05062	Mann-Whitney U	0.765004	0.746697	Mann-Whitney U	0.765004	0.954778	Mann-Whitney U	0.765004
ANKRD18DP	0.855065	Mann-Whitney U	0.264565	1.13397	Mann-Whitney U	0.818763	0.808067	Mann-Whitney U	0.818763	2.05645	Mann-Whitney U	0.818763	1.31174	Mann-Whitney U	0.818763
ANKRD18EP	1.08945	Mann-Whitney U	0.265002	1.24721	Mann-Whitney U	0.67504	1.10961	Mann-Whitney U	0.67504	1.5512	Mann-Whitney U	0.67504	1.27475	Mann-Whitney U	0.67504
ANKRD19P	1.00885	Mann-Whitney U	0.265002	0.87802	Mann-Whitney U	0.949533	2.06508	Mann-Whitney U	0.949533	0.917738	Mann-Whitney U	0.949533	1.41386	Mann-Whitney U	0.949533
ANKRD2	0.988009	Mann-Whitney U	0.265002	0.732033	Mann-Whitney U	0.984631	1.05496	Mann-Whitney U	0.984631	1.12291	Mann-Whitney U	0.984631	0.88243	Mann-Whitney U	0.984631
ANKRD20A1	0.97078	Mann-Whitney U	0.265002	0.856539	Mann-Whitney U	0.830786	1.104	Mann-Whitney U	0.830786	1.17016	Mann-Whitney U	0.830786	1.13679	Mann-Whitney U	0.830786
ANKRD20A10P		Mann-Whitney U	0.265002		Mann-Whitney U	0.906985		Mann-Whitney U	0.906985		Mann-Whitney U	0.906985		Mann-Whitney U	0.906985
ANKRD20A11P	1.02676	Mann-Whitney U	0.265042	0.85805	Mann-Whitney U	0.935447	0.956058	Mann-Whitney U	0.935447	1.37235	Mann-Whitney U	0.935447	1.22992	Mann-Whitney U	0.935447
ANKRD20A12P		Mann-Whitney U	0.265328		Mann-Whitney U	0.948824		Mann-Whitney U	0.948824		Mann-Whitney U	0.948824		Mann-Whitney U	0.948824
ANKRD20A14P	0.83626	Mann-Whitney U	0.265629	1.20161	Mann-Whitney U	0.567432	1.28106	Mann-Whitney U	0.567432	0.558636	Mann-Whitney U	0.567432	0.8979	Mann-Whitney U	0.567432
ANKRD20A17P	0.781968	Mann-Whitney U	0.26683	0.72132	Mann-Whitney U	0.561078	0.824855	Mann-Whitney U	0.561078	0.400271	Mann-Whitney U	0.561078	1.1165	Mann-Whitney U	0.561078
ANKRD20A18P	1.12768	Mann-Whitney U	0.26683	0.733797	Mann-Whitney U	0.947553	1.10126	Mann-Whitney U	0.947553	0.497757	Mann-Whitney U	0.947553	1.00454	Mann-Whitney U	0.947553
ANKRD20A19P	1.00312	Mann-Whitney U	0.26683	0.951823	Mann-Whitney U	0.884274	0.943561	Mann-Whitney U	0.884274	1.57891	Mann-Whitney U	0.884274	1.63033	Mann-Whitney U	0.884274
ANKRD20A2	1.0851	Mann-Whitney U	0.26683	0.984055	Mann-Whitney U	0.990219	2.46008	Mann-Whitney U	0.990219	1.07967	Mann-Whitney U	0.990219	0.640881	Mann-Whitney U	0.990219
ANKRD20A3	1.01661	Mann-Whitney U	0.26683	0.780632	Mann-Whitney U	0.979841	1.20035	Mann-Whitney U	0.979841	1.04189	Mann-Whitney U	0.979841	0.848608	Mann-Whitney U	0.979841
ANKRD20A4	1.11504	Mann-Whitney U	0.26683	0.89925	Mann-Whitney U	0.792553	1.30483	Mann-Whitney U	0.792553	0.950101	Mann-Whitney U	0.792553	1.44102	Mann-Whitney U	0.792553
ANKRD20A5P	0.954024	Mann-Whitney U	0.26683	0.870919	Mann-Whitney U	0.926994	1.38258	Mann-Whitney U	0.926994	0.692177	Mann-Whitney U	0.926994	1.14467	Mann-Whitney U	0.926994
ANKRD20A7P	0.850627	Mann-Whitney U	0.26683	1.06746	Mann-Whitney U	0.792553	0.890836	Mann-Whitney U	0.792553	0.846056	Mann-Whitney U	0.792553	1.35804	Mann-Whitney U	0.792553
ANKRD20A8P	0.943844	Mann-Whitney U	0.26683	0.913374	Mann-Whitney U	0.932936	1.42826	Mann-Whitney U	0.932936	0.809444	Mann-Whitney U	0.932936	0.675965	Mann-Whitney U	0.932936
ANKRD20A9P	0.84801	Mann-Whitney U	0.267609	0.960342	Mann-Whitney U	0.436979	1.88968	Mann-Whitney U	0.436979	0	Mann-Whitney U	0.436979	0.731163	Mann-Whitney U	0.436979
ANKRD22	1.02933	Mann-Whitney U	0.267685	0.784548	Mann-Whitney U	0.978944	0.848407	Mann-Whitney U	0.978944	1.07043	Mann-Whitney U	0.978944	1.2876	Mann-Whitney U	0.978944
ANKRD23	0.996111	Mann-Whitney U	0.267685	0.909944	Mann-Whitney U	0.914335	1.00607	Mann-Whitney U	0.914335	0.817122	Mann-Whitney U	0.914335	0.918367	Mann-Whitney U	0.914335
ANKRD24	0.990526	Mann-Whitney U	0.267685	0.957263	Mann-Whitney U	0.973248	1.17729	Mann-Whitney U	0.973248	1.24071	Mann-Whitney U	0.973248	0.884016	Mann-Whitney U	0.973248
ANKRD26	0.989109	Mann-Whitney U	0.267685	0.960429	Mann-Whitney U	0.654102	1.38078	Mann-Whitney U	0.654102	0.954905	Mann-Whitney U	0.654102	1.1094	Mann-Whitney U	0.654102
ANKRD26P1		Mann-Whitney U	0.267685		Mann-Whitney U	0.954664		Mann-Whitney U	0.954664		Mann-Whitney U	0.954664		Mann-Whitney U	0.954664
ANKRD26P2		Mann-Whitney U	0.267685		Mann-Whitney U	0.930298		Mann-Whitney U	0.930298		Mann-Whitney U	0.930298		Mann-Whitney U	0.930298
ANKRD26P3		Mann-Whitney U	0.267685		Mann-Whitney U	0.964055		Mann-Whitney U	0.964055		Mann-Whitney U	0.964055		Mann-Whitney U	0.964055
ANKRD26P4		Mann-Whitney U	0.26807		Mann-Whitney U	0.948708		Mann-Whitney U	0.948708		Mann-Whitney U	0.948708		Mann-Whitney U	0.948708
ANKRD27	0.942918	Mann-Whitney U	0.269503	0.993081	Mann-Whitney U	0.873673	1.01996	Mann-Whitney U	0.873673	0.748451	Mann-Whitney U	0.873673	0.812489	Mann-Whitney U	0.873673
ANKRD28	0.957965	Mann-Whitney U	0.2702	0.982507	Mann-Whitney U	0.754157	1.07529	Mann-Whitney U	0.754157	0.712268	Mann-Whitney U	0.754157	0.927371	Mann-Whitney U	0.754157
ANKRD29	0.99348	Mann-Whitney U	0.270218	1.37219	Mann-Whitney U	0.931339	1.47519	Mann-Whitney U	0.931339	0.366503	Mann-Whitney U	0.931339	0.68667	Mann-Whitney U	0.931339
ANKRD30A	0.938664	Mann-Whitney U	0.270218	0.743623	Mann-Whitney U	0.893617	1.57283	Mann-Whitney U	0.893617	1.01517	Mann-Whitney U	0.893617	1.47683	Mann-Whitney U	0.893617
ANKRD30B	0.869837	Mann-Whitney U	0.270218	0.972794	Mann-Whitney U	0.792553	2.57378	Mann-Whitney U	0.792553	0.566704	Mann-Whitney U	0.792553	1.14041	Mann-Whitney U	0.792553
ANKRD30BL	1.00412	Mann-Whitney U	0.270218	0.964445	Mann-Whitney U	0.925172	1.03699	Mann-Whitney U	0.925172	1.19767	Mann-Whitney U	0.925172	1.08373	Mann-Whitney U	0.925172
ANKRD30BP1	0.848411	Mann-Whitney U	0.270355	0.616563	Mann-Whitney U	0.613584	1.01666	Mann-Whitney U	0.613584	3.31683	Mann-Whitney U	0.613584	1.79316	Mann-Whitney U	0.613584
ANKRD30BP2	0.909856	Mann-Whitney U	0.270531	1.01933	Mann-Whitney U	0.668336	1.51722	Mann-Whitney U	0.668336	1.16184	Mann-Whitney U	0.668336	1.09255	Mann-Whitney U	0.668336
ANKRD31	0.918504	Mann-Whitney U	0.270531	1.18849	Mann-Whitney U	0.67006	1.47463	Mann-Whitney U	0.67006	0.735715	Mann-Whitney U	0.67006	0.811026	Mann-Whitney U	0.67006
ANKRD32	0.928882	Mann-Whitney U	0.271441	1.05756	Mann-Whitney U	0.678981	1.24989	Mann-Whitney U	0.678981	0.744552	Mann-Whitney U	0.678981	0.960057	Mann-Whitney U	0.678981
ANKRD33	0.846587	Mann-Whitney U	0.271615	0.764821	Mann-Whitney U	0.799193	1.70494	Mann-Whitney U	0.799193	0.830541	Mann-Whitney U	0.799193	1.05676	Mann-Whitney U	0.799193
ANKRD33B	1.10706	Mann-Whitney U	0.271615	0.905321	Mann-Whitney U	0.792553	1.71844	Mann-Whitney U	0.792553	0.868174	Mann-Whitney U	0.792553	1.27904	Mann-Whitney U	0.792553
ANKRD33B-AS1		Mann-Whitney U	0.27347		Mann-Whitney U	0.91128		Mann-Whitney U	0.91128		Mann-Whitney U	0.91128		Mann-Whitney U	0.91128
ANKRD34A	0.999551	Mann-Whitney U	0.273663	0.845205	Mann-Whitney U	0.851779	1.06576	Mann-Whitney U	0.851779	0.913865	Mann-Whitney U	0.851779	0.893738	Mann-Whitney U	0.851779
ANKRD34B	1.12953	Mann-Whitney U	0.273663	1.4971	Mann-Whitney U	0.649188	0.611526	Mann-Whitney U	0.649188	1.98278	Mann-Whitney U	0.649188	1.00246	Mann-Whitney U	0.649188
ANKRD34C	0.837857	Mann-Whitney U	0.273663	0.499325	Mann-Whitney U	0.714807	1.19513	Mann-Whitney U	0.714807	0.416288	Mann-Whitney U	0.714807	0.845904	Mann-Whitney U	0.714807
ANKRD35		Mann-Whitney U	0.273663		Mann-Whitney U	0.930298		Mann-Whitney U	0.930298	0	Mann-Whitney U	0.930298		Mann-Whitney U	0.930298
ANKRD36	0.980737	Mann-Whitney U	0.273663	1.03863	Mann-Whitney U	0.990547	1.03013	Mann-Whitney U	0.990547	0.752672	Mann-Whitney U	0.990547	1.06096	Mann-Whitney U	0.990547
ANKRD36B	0.985356	Mann-Whitney U	0.274274	1.01627	Mann-Whitney U	1	1.04811	Mann-Whitney U	1	0.875299	Mann-Whitney U	1	1.00245	Mann-Whitney U	1
ANKRD36BP1	1.0483	Mann-Whitney U	0.274274	1.05734	Mann-Whitney U	0.655318	0.979568	Mann-Whitney U	0.655318	1.15284	Mann-Whitney U	0.655318	1.14034	Mann-Whitney U	0.655318
ANKRD36BP2	0.952299	Mann-Whitney U	0.274282	0.944662	Mann-Whitney U	0.827513	1.12295	Mann-Whitney U	0.827513	0.67619	Mann-Whitney U	0.827513	1.26361	Mann-Whitney U	0.827513
ANKRD36C	0.931468	Mann-Whitney U	0.274362	1.03319	Mann-Whitney U	0.811564	1.21702	Mann-Whitney U	0.811564	0.798759	Mann-Whitney U	0.811564	0.967948	Mann-Whitney U	0.811564
ANKRD36P1		Mann-Whitney U	0.275807		Mann-Whitney U	0.526358		Mann-Whitney U	0.526358		Mann-Whitney U	0.526358		Mann-Whitney U	0.526358
ANKRD37	1.02041	Mann-Whitney U	0.275807	0.829036	Mann-Whitney U	0.954501	1.26081	Mann-Whitney U	0.954501	0.873545	Mann-Whitney U	0.954501	0.740126	Mann-Whitney U	0.954501
ANKRD39	1.04344	Mann-Whitney U	0.276007	0.956128	Mann-Whitney U	0.992394	1.04234	Mann-Whitney U	0.992394	0.817867	Mann-Whitney U	0.992394	1.10941	Mann-Whitney U	0.992394
ANKRD40	0.968883	Mann-Whitney U	0.276007	0.954246	Mann-Whitney U	0.91196	1.12077	Mann-Whitney U	0.91196	0.706686	Mann-Whitney U	0.91196	0.903018	Mann-Whitney U	0.91196
ANKRD42	1.04113	Mann-Whitney U	0.276007	0.907794	Mann-Whitney U	0.9605	1.35972	Mann-Whitney U	0.9605	1.00632	Mann-Whitney U	0.9605	0.936616	Mann-Whitney U	0.9605
ANKRD44	0.954877	Mann-Whitney U	0.276007	1.14174	Mann-Whitney U	0.871305	1.64384	Mann-Whitney U	0.871305	0.568103	Mann-Whitney U	0.871305	1.07138	Mann-Whitney U	0.871305
ANKRD44-IT1	1.02603	Mann-Whitney U	0.276007	1.10819	Mann-Whitney U	0.880077	1.0023	Mann-Whitney U	0.880077	1.10765	Mann-Whitney U	0.880077	1.9872	Mann-Whitney U	0.880077
ANKRD45	0.999334	Mann-Whitney U	0.276007	0.692474	Mann-Whitney U	0.844781	0.831567	Mann-Whitney U	0.844781	0.841039	Mann-Whitney U	0.844781	1.02521	Mann-Whitney U	0.844781
ANKRD46	0.959542	Mann-Whitney U	0.276007	1.10636	Mann-Whitney U	0.687656	0.926817	Mann-Whitney U	0.687656	1.02481	Mann-Whitney U	0.687656	0.892389	Mann-Whitney U	0.687656
ANKRD49	0.950576	Mann-Whitney U	0.276007	0.983146	Mann-Whitney U	0.873673	1.4903	Mann-Whitney U	0.873673	0.8099	Mann-Whitney U	0.873673	0.966306	Mann-Whitney U	0.873673
ANKRD50	1.00957	Mann-Whitney U	0.276393	1.31011	Mann-Whitney U	0.922492	1.3341	Mann-Whitney U	0.922492	0.774067	Mann-Whitney U	0.922492	0.899018	Mann-Whitney U	0.922492
ANKRD52	1.01764	Mann-Whitney U	0.276393	0.951529	Mann-Whitney U	0.940033	0.945978	Mann-Whitney U	0.940033	0.845774	Mann-Whitney U	0.940033	1.18603	Mann-Whitney U	0.940033
ANKRD53	0.952118	Mann-Whitney U	0.276729	0.937987	Mann-Whitney U	0.797005	1.28752	Mann-Whitney U	0.797005	0.846157	Mann-Whitney U	0.797005	0.869138	Mann-Whitney U	0.797005
ANKRD54	1.00983	Mann-Whitney U	0.276729	0.956674	Mann-Whitney U	0.992394	1.0491	Mann-Whitney U	0.992394	1.04915	Mann-Whitney U	0.992394	1.03907	Mann-Whitney U	0.992394
ANKRD54P1		Mann-Whitney U	0.276729		Mann-Whitney U	0.792553		Mann-Whitney U	0.792553		Mann-Whitney U	0.792553		Mann-Whitney U	0.792553
ANKRD55	0.844554	Mann-Whitney U	0.277618	0.894176	Mann-Whitney U	0.682421	1.7847	Mann-Whitney U	0.682421	0.586667	Mann-Whitney U	0.682421	1.4192	Mann-Whitney U	0.682421
ANKRD6	1.05997	Mann-Whitney U	0.278031	0.971032	Mann-Whitney U	0.808824	1.1731	Mann-Whitney U	0.808824	1.04524	Mann-Whitney U	0.808824	1.01813	Mann-Whitney U	0.808824
ANKRD60	0.874207	Mann-Whitney U	0.278553	0.727158	Mann-Whitney U	0.789534	2.10671	Mann-Whitney U	0.789534	0	Mann-Whitney U	0.789534	0.784691	Mann-Whitney U	0.789534
ANKRD61	0.967373	Mann-Whitney U	0.278735	1.07744	Mann-Whitney U	0.690725	0.811696	Mann-Whitney U	0.690725	0.885033	Mann-Whitney U	0.690725	0.685186	Mann-Whitney U	0.690725
ANKRD62	0.743473	Mann-Whitney U	0.278735	0.82168	Mann-Whitney U	0.0729124	1.62257	Mann-Whitney U	0.0729124	0.595388	Mann-Whitney U	0.0729124	1.30363	Mann-Whitney U	0.0729124
ANKRD62P1		Mann-Whitney U	0.278894		Mann-Whitney U	0.746288		Mann-Whitney U	0.746288		Mann-Whitney U	0.746288		Mann-Whitney U	0.746288
ANKRD62P1-PARP4P3	0.987675	Mann-Whitney U	0.278894		Mann-Whitney U	0.851779	1.71928	Mann-Whitney U	0.851779	0	Mann-Whitney U	0.851779	inf	Mann-Whitney U	0.851779
ANKRD63	0.924212	Mann-Whitney U	0.279415	0.935207	Mann-Whitney U	0.893617	2.14747	Mann-Whitney U	0.893617	1.52752	Mann-Whitney U	0.893617	1.28509	Mann-Whitney U	0.893617
ANKRD65	1.11338	Mann-Whitney U	0.279415	1.04457	Mann-Whitney U	0.655152	1.55366	Mann-Whitney U	0.655152	0.641148	Mann-Whitney U	0.655152	1.21624	Mann-Whitney U	0.655152
ANKRD66	1.05739	Mann-Whitney U	0.279545	0.971705	Mann-Whitney U	0.964055	1.28432	Mann-Whitney U	0.964055	1.01298	Mann-Whitney U	0.964055	0.602857	Mann-Whitney U	0.964055
ANKRD7	0.823679	Mann-Whitney U	0.279941	1.08774	Mann-Whitney U	0.768781	1.25648	Mann-Whitney U	0.768781	1.39441	Mann-Whitney U	0.768781	1.35517	Mann-Whitney U	0.768781
ANKRD9	1.05818	Mann-Whitney U	0.280064	0.923463	Mann-Whitney U	0.809637	1.30788	Mann-Whitney U	0.809637	0.778808	Mann-Whitney U	0.809637	0.982179	Mann-Whitney U	0.809637
ANKS1A	0.996388	Mann-Whitney U	0.2803	1.00993	Mann-Whitney U	0.949533	1.09406	Mann-Whitney U	0.949533	0.86627	Mann-Whitney U	0.949533	0.967589	Mann-Whitney U	0.949533
ANKS1B	0.922402	Mann-Whitney U	0.2803	1.05577	Mann-Whitney U	0.62159	1.18319	Mann-Whitney U	0.62159	0.868238	Mann-Whitney U	0.62159	1.11841	Mann-Whitney U	0.62159
ANKS3	1.05162	Mann-Whitney U	0.280527	1.03259	Mann-Whitney U	0.978263	0.8969	Mann-Whitney U	0.978263	0.916387	Mann-Whitney U	0.978263	0.984306	Mann-Whitney U	0.978263
ANKS4B	1.01937	Mann-Whitney U	0.281548	0.868727	Mann-Whitney U	0.930298	1.24939	Mann-Whitney U	0.930298	1.10288	Mann-Whitney U	0.930298	0.89686	Mann-Whitney U	0.930298
ANKS6	0.927506	Mann-Whitney U	0.282108	0.757789	Mann-Whitney U	0.898347	1.1378	Mann-Whitney U	0.898347	1.04494	Mann-Whitney U	0.898347	0.838414	Mann-Whitney U	0.898347
ANKUB1	0.871768	Mann-Whitney U	0.282108	0.920641	Mann-Whitney U	0.41655	0.934838	Mann-Whitney U	0.41655	0.688555	Mann-Whitney U	0.41655	0.970224	Mann-Whitney U	0.41655
ANKZF1	1.05833	Mann-Whitney U	0.282108	0.906811	Mann-Whitney U	0.977848	1.00315	Mann-Whitney U	0.977848	0.865319	Mann-Whitney U	0.977848	0.87925	Mann-Whitney U	0.977848
ANLN	0.978868	Mann-Whitney U	0.282108	0.70482	Mann-Whitney U	0.92518	1.25359	Mann-Whitney U	0.92518	0.602623	Mann-Whitney U	0.92518	1.27115	Mann-Whitney U	0.92518
ANO1	1.03563	Mann-Whitney U	0.282108	0.923298	Mann-Whitney U	0.792553	1.08066	Mann-Whitney U	0.792553	0.810584	Mann-Whitney U	0.792553	0.958138	Mann-Whitney U	0.792553
ANO1-AS1		Mann-Whitney U	0.282108		Mann-Whitney U	8.66e-05		Mann-Whitney U	8.66e-05		Mann-Whitney U	8.66e-05		Mann-Whitney U	8.66e-05
ANO1-AS2		Mann-Whitney U	0.282108	inf	Mann-Whitney U	0.858275		Mann-Whitney U	0.858275		Mann-Whitney U	0.858275		Mann-Whitney U	0.858275
ANO10	0.988896	Mann-Whitney U	0.282159	0.913681	Mann-Whitney U	0.832899	1.33288	Mann-Whitney U	0.832899	0.988758	Mann-Whitney U	0.832899	1.00598	Mann-Whitney U	0.832899
ANO2	0.975875	Mann-Whitney U	0.283059	0.828504	Mann-Whitney U	0.986731	1.08354	Mann-Whitney U	0.986731	1.11494	Mann-Whitney U	0.986731	1.67552	Mann-Whitney U	0.986731
ANO3	0.957077	Mann-Whitney U	0.283437	1.10245	Mann-Whitney U	0.986731	1.08181	Mann-Whitney U	0.986731	0.797016	Mann-Whitney U	0.986731	1.17555	Mann-Whitney U	0.986731
ANO4	0.967284	Mann-Whitney U	0.284032	1.13869	Mann-Whitney U	0.915027	1.72366	Mann-Whitney U	0.915027	1.18092	Mann-Whitney U	0.915027	1.25247	Mann-Whitney U	0.915027
ANO5	1.03513	Mann-Whitney U	0.284032	1.05526	Mann-Whitney U	0.960619	0.734058	Mann-Whitney U	0.960619	0.622268	Mann-Whitney U	0.960619	1.67236	Mann-Whitney U	0.960619
ANO6	1.04685	Mann-Whitney U	0.284259	0.985196	Mann-Whitney U	0.913747	0.990838	Mann-Whitney U	0.913747	0.814692	Mann-Whitney U	0.913747	1.23381	Mann-Whitney U	0.913747
ANO7	1.06345	Mann-Whitney U	0.284662	0.868903	Mann-Whitney U	0.908059	1.10146	Mann-Whitney U	0.908059	4.23702	Mann-Whitney U	0.908059	0.803977	Mann-Whitney U	0.908059
ANO7P1		Mann-Whitney U	0.284914		Mann-Whitney U	0.880077		Mann-Whitney U	0.880077		Mann-Whitney U	0.880077		Mann-Whitney U	0.880077
ANO8	0.991491	Mann-Whitney U	0.285083	0.883994	Mann-Whitney U	0.902386	1.18653	Mann-Whitney U	0.902386	0.714704	Mann-Whitney U	0.902386	0.922805	Mann-Whitney U	0.902386
ANO9	0.999438	Mann-Whitney U	0.285083	1.04387	Mann-Whitney U	0.994597	1.54054	Mann-Whitney U	0.994597	0.581733	Mann-Whitney U	0.994597	1.06566	Mann-Whitney U	0.994597
ANP32A	1.02633	Mann-Whitney U	0.285083	0.988334	Mann-Whitney U	0.974062	1.16015	Mann-Whitney U	0.974062	1.1132	Mann-Whitney U	0.974062	0.898842	Mann-Whitney U	0.974062
ANP32AP1	0.991718	Mann-Whitney U	0.285143	1.36475	Mann-Whitney U	0.979415	1.17841	Mann-Whitney U	0.979415	0.995091	Mann-Whitney U	0.979415	0.745157	Mann-Whitney U	0.979415
ANP32B	0.997121	Mann-Whitney U	0.28592	0.907955	Mann-Whitney U	0.959347	1.33183	Mann-Whitney U	0.959347	0.855093	Mann-Whitney U	0.959347	0.97838	Mann-Whitney U	0.959347
ANP32BP1	0.70695	Mann-Whitney U	0.286667	0.765513	Mann-Whitney U	0.517643	0.777027	Mann-Whitney U	0.517643	0.748346	Mann-Whitney U	0.517643	1.11853	Mann-Whitney U	0.517643
ANP32BP2		Mann-Whitney U	0.287085		Mann-Whitney U	0.971117		Mann-Whitney U	0.971117		Mann-Whitney U	0.971117		Mann-Whitney U	0.971117
ANP32BP3		Mann-Whitney U	0.287085	inf	Mann-Whitney U	0.899899	1.43667	Mann-Whitney U	0.899899		Mann-Whitney U	0.899899		Mann-Whitney U	0.899899
ANP32C	0.825334	Mann-Whitney U	0.287085	0.685889	Mann-Whitney U	0.642264	1.06976	Mann-Whitney U	0.642264	0.386859	Mann-Whitney U	0.642264	0.57895	Mann-Whitney U	0.642264
ANP32D	1.07675	Mann-Whitney U	0.287431	0	Mann-Whitney U	0.99972	1.54302	Mann-Whitney U	0.99972	inf	Mann-Whitney U	0.99972		Mann-Whitney U	0.99972
ANP32E	1.00623	Mann-Whitney U	0.287674	0.936491	Mann-Whitney U	0.845428	1.22629	Mann-Whitney U	0.845428	0.778006	Mann-Whitney U	0.845428	1.06985	Mann-Whitney U	0.845428
ANPEP	0.815698	Mann-Whitney U	0.287674	0.778053	Mann-Whitney U	0.613188	1.63408	Mann-Whitney U	0.613188	0.443097	Mann-Whitney U	0.613188	0.982395	Mann-Whitney U	0.613188
ANTXR1	1.01057	Mann-Whitney U	0.287745	1.08301	Mann-Whitney U	0.893617	0.973165	Mann-Whitney U	0.893617	0.879419	Mann-Whitney U	0.893617	0.883099	Mann-Whitney U	0.893617
ANTXR2	1.01407	Mann-Whitney U	0.288765	0.847859	Mann-Whitney U	0.930298	0.869153	Mann-Whitney U	0.930298	1.43048	Mann-Whitney U	0.930298	0.956261	Mann-Whitney U	0.930298
ANTXRL	0.825337	Mann-Whitney U	0.290262	0.735517	Mann-Whitney U	0.767046	1.21393	Mann-Whitney U	0.767046	0.80944	Mann-Whitney U	0.767046	1.00384	Mann-Whitney U	0.767046
ANTXRLP1		Mann-Whitney U	0.290262		Mann-Whitney U	0.973248		Mann-Whitney U	0.973248	0	Mann-Whitney U	0.973248		Mann-Whitney U	0.973248
ANXA1	1.05269	Mann-Whitney U	0.290262	1.07432	Mann-Whitney U	0.74722	1.26368	Mann-Whitney U	0.74722	1.00455	Mann-Whitney U	0.74722	1.30132	Mann-Whitney U	0.74722
ANXA10	0.930664	Mann-Whitney U	0.290328	0.968528	Mann-Whitney U	0.65823	1.28354	Mann-Whitney U	0.65823	0.855053	Mann-Whitney U	0.65823	0.793071	Mann-Whitney U	0.65823
ANXA11	0.982374	Mann-Whitney U	0.290328	1.06549	Mann-Whitney U	0.967444	1.04444	Mann-Whitney U	0.967444	1.04375	Mann-Whitney U	0.967444	1.16032	Mann-Whitney U	0.967444
ANXA13	1.02044	Mann-Whitney U	0.290516	0.507976	Mann-Whitney U	0.911745	1.10601	Mann-Whitney U	0.911745	0.710725	Mann-Whitney U	0.911745	1.609	Mann-Whitney U	0.911745
ANXA2	1.00859	Mann-Whitney U	0.290516	1.00473	Mann-Whitney U	0.964055	1.11356	Mann-Whitney U	0.964055	0.599765	Mann-Whitney U	0.964055	0.95057	Mann-Whitney U	0.964055
ANXA2P1	1.00607	Mann-Whitney U	0.290516	1.06003	Mann-Whitney U	0.930298	1.12522	Mann-Whitney U	0.930298	1.17481	Mann-Whitney U	0.930298	1.34305	Mann-Whitney U	0.930298
ANXA2P2	0.86018	Mann-Whitney U	0.291223	0.921122	Mann-Whitney U	0.644786	1.74496	Mann-Whitney U	0.644786	1.04142	Mann-Whitney U	0.644786	0.634896	Mann-Whitney U	0.644786
ANXA2P3		Mann-Whitney U	0.291827		Mann-Whitney U	0.872299	1.03884	Mann-Whitney U	0.872299		Mann-Whitney U	0.872299		Mann-Whitney U	0.872299
ANXA2R	0.986358	Mann-Whitney U	0.291827	1.00523	Mann-Whitney U	0.994576	1.06978	Mann-Whitney U	0.994576	0.946951	Mann-Whitney U	0.994576	1.43639	Mann-Whitney U	0.994576
ANXA3	1.00468	Mann-Whitney U	0.291827	1.08573	Mann-Whitney U	0.893617	1.35219	Mann-Whitney U	0.893617	1.85857	Mann-Whitney U	0.893617	1.08468	Mann-Whitney U	0.893617
ANXA4	1.0117	Mann-Whitney U	0.291827	0.840581	Mann-Whitney U	0.879334	0.999503	Mann-Whitney U	0.879334	1.07658	Mann-Whitney U	0.879334	1.23747	Mann-Whitney U	0.879334
ANXA5	0.981157	Mann-Whitney U	0.291827	1.09375	Mann-Whitney U	0.99365	1.03079	Mann-Whitney U	0.99365	1.1334	Mann-Whitney U	0.99365	1.09429	Mann-Whitney U	0.99365
ANXA6	1.06218	Mann-Whitney U	0.291827	1.01327	Mann-Whitney U	0.634038	1.00504	Mann-Whitney U	0.634038	0.779735	Mann-Whitney U	0.634038	1.36693	Mann-Whitney U	0.634038
ANXA7	1.02324	Mann-Whitney U	0.291827	1.03725	Mann-Whitney U	0.963978	1.01506	Mann-Whitney U	0.963978	0.950371	Mann-Whitney U	0.963978	0.883267	Mann-Whitney U	0.963978
ANXA8	1.13196	Mann-Whitney U	0.291827		Mann-Whitney U	0.776916	2.08406	Mann-Whitney U	0.776916	0.894626	Mann-Whitney U	0.776916	2.19209	Mann-Whitney U	0.776916
ANXA8L1	0.846187	Mann-Whitney U	0.291827		Mann-Whitney U	0.712969	3.61567	Mann-Whitney U	0.712969	0.403264	Mann-Whitney U	0.712969		Mann-Whitney U	0.712969
ANXA8L2	1.07551	Mann-Whitney U	0.291827		Mann-Whitney U	0.919441	2.87623	Mann-Whitney U	0.919441	0.451192	Mann-Whitney U	0.919441	2.18685	Mann-Whitney U	0.919441
ANXA9	0.919162	Mann-Whitney U	0.291827	1.00935	Mann-Whitney U	0.529306	1.35888	Mann-Whitney U	0.529306	0.976065	Mann-Whitney U	0.529306	1.37627	Mann-Whitney U	0.529306
AOAH	0.969825	Mann-Whitney U	0.292306	0.963525	Mann-Whitney U	0.930298	1.58086	Mann-Whitney U	0.930298	0.623065	Mann-Whitney U	0.930298	1.47545	Mann-Whitney U	0.930298
AOAH-IT1		Mann-Whitney U	0.292306		Mann-Whitney U	0.997839		Mann-Whitney U	0.997839		Mann-Whitney U	0.997839		Mann-Whitney U	0.997839
AOC1	0.785887	Mann-Whitney U	0.29262	1.12899	Mann-Whitney U	0.48179	1.68766	Mann-Whitney U	0.48179	0.567726	Mann-Whitney U	0.48179	1.47416	Mann-Whitney U	0.48179
AOC2	0.979059	Mann-Whitney U	0.292793	0.928283	Mann-Whitney U	0.769093	1.05793	Mann-Whitney U	0.769093	0.983301	Mann-Whitney U	0.769093	1.15425	Mann-Whitney U	0.769093
AOC3	1.07467	Mann-Whitney U	0.293022	0.879622	Mann-Whitney U	0.564014	1.00544	Mann-Whitney U	0.564014	0.651346	Mann-Whitney U	0.564014	1.0673	Mann-Whitney U	0.564014
AOC4P	0.970686	Mann-Whitney U	0.293073	0.837061	Mann-Whitney U	0.923105	1.37402	Mann-Whitney U	0.923105	0.913933	Mann-Whitney U	0.923105	0.762974	Mann-Whitney U	0.923105
AOX1	1.03628	Mann-Whitney U	0.29344	0.977895	Mann-Whitney U	0.993684	1.09037	Mann-Whitney U	0.993684	0.81506	Mann-Whitney U	0.993684	1.50464	Mann-Whitney U	0.993684
AOX2P		Mann-Whitney U	0.29344		Mann-Whitney U	0.706174		Mann-Whitney U	0.706174		Mann-Whitney U	0.706174		Mann-Whitney U	0.706174
AOX3P		Mann-Whitney U	0.29344		Mann-Whitney U	1		Mann-Whitney U	1		Mann-Whitney U	1		Mann-Whitney U	1
AP1AR	1.03937	Mann-Whitney U	0.29344	0.945226	Mann-Whitney U	0.835074	1.09899	Mann-Whitney U	0.835074	1.09436	Mann-Whitney U	0.835074	0.856345	Mann-Whitney U	0.835074
AP1B1	0.983419	Mann-Whitney U	0.29344	1.05788	Mann-Whitney U	0.988517	1.02391	Mann-Whitney U	0.988517	0.535285	Mann-Whitney U	0.988517	1.07498	Mann-Whitney U	0.988517
AP1B1P1	1.67742	Mann-Whitney U	0.29344	inf	Mann-Whitney U	0.706174		Mann-Whitney U	0.706174		Mann-Whitney U	0.706174		Mann-Whitney U	0.706174
AP1B1P2		Mann-Whitney U	0.29344		Mann-Whitney U	0.749706		Mann-Whitney U	0.749706		Mann-Whitney U	0.749706		Mann-Whitney U	0.749706
AP1G1	0.962995	Mann-Whitney U	0.293682	1.01966	Mann-Whitney U	0.676938	1.11157	Mann-Whitney U	0.676938	0.798153	Mann-Whitney U	0.676938	0.910557	Mann-Whitney U	0.676938
AP1G2	1.02035	Mann-Whitney U	0.295102	0.955508	Mann-Whitney U	0.808509	1.13825	Mann-Whitney U	0.808509	0.874385	Mann-Whitney U	0.808509	0.938917	Mann-Whitney U	0.808509
AP1M1	1.01582	Mann-Whitney U	0.295102	0.985021	Mann-Whitney U	0.893617	1.11801	Mann-Whitney U	0.893617	0.777176	Mann-Whitney U	0.893617	1.02536	Mann-Whitney U	0.893617
AP1M2	1.00265	Mann-Whitney U	0.295677	1.08239	Mann-Whitney U	0.975454	1.02487	Mann-Whitney U	0.975454	0.927453	Mann-Whitney U	0.975454	0.968234	Mann-Whitney U	0.975454
AP1S1	1.00732	Mann-Whitney U	0.296459	1.17141	Mann-Whitney U	0.930298	1.19105	Mann-Whitney U	0.930298	1.05103	Mann-Whitney U	0.930298	1.02643	Mann-Whitney U	0.930298
AP1S2	0.95573	Mann-Whitney U	0.296459	0.876495	Mann-Whitney U	0.923911	1.00166	Mann-Whitney U	0.923911	0.833133	Mann-Whitney U	0.923911	1.2446	Mann-Whitney U	0.923911
AP1S3	0.999718	Mann-Whitney U	0.296865	1.03084	Mann-Whitney U	0.974508	1.03372	Mann-Whitney U	0.974508	0.859402	Mann-Whitney U	0.974508	0.848915	Mann-Whitney U	0.974508
AP2A1	0.953978	Mann-Whitney U	0.296865	0.978362	Mann-Whitney U	0.930298	1.26537	Mann-Whitney U	0.930298	0.831183	Mann-Whitney U	0.930298	0.966875	Mann-Whitney U	0.930298
AP2A2	0.893461	Mann-Whitney U	0.296963	1.01084	Mann-Whitney U	0.748712	1.09338	Mann-Whitney U	0.748712	0.815468	Mann-Whitney U	0.748712	0.910343	Mann-Whitney U	0.748712
AP2B1	0.946504	Mann-Whitney U	0.297179	1.01474	Mann-Whitney U	0.993881	1.01548	Mann-Whitney U	0.993881	0.935883	Mann-Whitney U	0.993881	0.995701	Mann-Whitney U	0.993881
AP2M1	1.02551	Mann-Whitney U	0.297451	1.04872	Mann-Whitney U	0.874488	1.18526	Mann-Whitney U	0.874488	0.937703	Mann-Whitney U	0.874488	0.829187	Mann-Whitney U	0.874488
AP2S1	1.02027	Mann-Whitney U	0.297451	0.928901	Mann-Whitney U	0.938841	1.00937	Mann-Whitney U	0.938841	0.878799	Mann-Whitney U	0.938841	0.853432	Mann-Whitney U	0.938841
AP3B1	0.965279	Mann-Whitney U	0.297451	0.857256	Mann-Whitney U	0.792553	1.20538	Mann-Whitney U	0.792553	0.776264	Mann-Whitney U	0.792553	1.28191	Mann-Whitney U	0.792553
AP3B2	0.962652	Mann-Whitney U	0.29825	1.43186	Mann-Whitney U	0.884457	0.949991	Mann-Whitney U	0.884457	0.486429	Mann-Whitney U	0.884457	1.10642	Mann-Whitney U	0.884457
AP3D1	0.978585	Mann-Whitney U	0.29825	1.01575	Mann-Whitney U	0.929251	1.22665	Mann-Whitney U	0.929251	0.86611	Mann-Whitney U	0.929251	1.10833	Mann-Whitney U	0.929251
AP3M1	1.0113	Mann-Whitney U	0.29825	1.00932	Mann-Whitney U	0.956472	1.15485	Mann-Whitney U	0.956472	1.00894	Mann-Whitney U	0.956472	0.921395	Mann-Whitney U	0.956472
AP3M2	1.00757	Mann-Whitney U	0.29825	1.00769	Mann-Whitney U	0.997707	1.19438	Mann-Whitney U	0.997707	0.814405	Mann-Whitney U	0.997707	1.14759	Mann-Whitney U	0.997707
AP3S1	1.02144	Mann-Whitney U	0.29825	0.923342	Mann-Whitney U	0.963296	1.34224	Mann-Whitney U	0.963296	0.923786	Mann-Whitney U	0.963296	1.05468	Mann-Whitney U	0.963296
AP3S2	0.987682	Mann-Whitney U	0.29825	1.08856	Mann-Whitney U	0.942555	1.13398	Mann-Whitney U	0.942555	0.864182	Mann-Whitney U	0.942555	0.925498	Mann-Whitney U	0.942555
AP4B1	0.940677	Mann-Whitney U	0.29825	1.04176	Mann-Whitney U	0.711556	1.33163	Mann-Whitney U	0.711556	0.918523	Mann-Whitney U	0.711556	1.21616	Mann-Whitney U	0.711556
AP4B1-AS1	0.9901	Mann-Whitney U	0.29825	0.903294	Mann-Whitney U	0.949304	1.02468	Mann-Whitney U	0.949304	0.990326	Mann-Whitney U	0.949304	1.68426	Mann-Whitney U	0.949304
AP4E1	0.958015	Mann-Whitney U	0.29825	0.828869	Mann-Whitney U	0.893617	1.30589	Mann-Whitney U	0.893617	0.681326	Mann-Whitney U	0.893617	1.08675	Mann-Whitney U	0.893617
AP4M1	1.02376	Mann-Whitney U	0.29825	1.11074	Mann-Whitney U	0.916678	1.04443	Mann-Whitney U	0.916678	0.794004	Mann-Whitney U	0.916678	0.941059	Mann-Whitney U	0.916678
AP4S1	0.983819	Mann-Whitney U	0.29825	1.04741	Mann-Whitney U	0.890752	0.879834	Mann-Whitney U	0.890752	0.848305	Mann-Whitney U	0.890752	1.05135	Mann-Whitney U	0.890752
AP5B1	0.978983	Mann-Whitney U	0.29825	0.884366	Mann-Whitney U	0.898359	1.25289	Mann-Whitney U	0.898359	0.750133	Mann-Whitney U	0.898359	1.21523	Mann-Whitney U	0.898359
AP5M1	0.949668	Mann-Whitney U	0.29825	1.00911	Mann-Whitney U	0.792553	1.17392	Mann-Whitney U	0.792553	0.915781	Mann-Whitney U	0.792553	1.13934	Mann-Whitney U	0.792553
AP5S1	1.00317	Mann-Whitney U	0.29825	1.05034	Mann-Whitney U	0.979324	1.00582	Mann-Whitney U	0.979324	0.698315	Mann-Whitney U	0.979324	1.0902	Mann-Whitney U	0.979324
AP5Z1	1.03266	Mann-Whitney U	0.29825	0.899738	Mann-Whitney U	0.988023	1.18662	Mann-Whitney U	0.988023	0.598031	Mann-Whitney U	0.988023	1.15138	Mann-Whitney U	0.988023
APAF1	0.977866	Mann-Whitney U	0.29825	0.849177	Mann-Whitney U	0.964055	1.03362	Mann-Whitney U	0.964055	0.866557	Mann-Whitney U	0.964055	0.839899	Mann-Whitney U	0.964055
APBA1	1.0275	Mann-Whitney U	0.29825	1.05021	Mann-Whitney U	0.981802	1.01893	Mann-Whitney U	0.981802	1.10116	Mann-Whitney U	0.981802	1.09794	Mann-Whitney U	0.981802
APBA2	1.05037	Mann-Whitney U	0.29825	0.984555	Mann-Whitney U	0.873673	1.17337	Mann-Whitney U	0.873673	1.16455	Mann-Whitney U	0.873673	1.04389	Mann-Whitney U	0.873673
APBA3	1.01132	Mann-Whitney U	0.29825	1.05062	Mann-Whitney U	0.982494	1.18186	Mann-Whitney U	0.982494	0.772062	Mann-Whitney U	0.982494	1.23334	Mann-Whitney U	0.982494
APBB1	1.04146	Mann-Whitney U	0.29825	0.964665	Mann-Whitney U	0.752338	1.06524	Mann-Whitney U	0.752338	0.820426	Mann-Whitney U	0.752338	1.34207	Mann-Whitney U	0.752338
APBB1IP	0.921537	Mann-Whitney U	0.29825	0.913863	Mann-Whitney U	0.924075	1.32098	Mann-Whitney U	0.924075	0.654335	Mann-Whitney U	0.924075	1.38258	Mann-Whitney U	0.924075
APBB2	0.976704	Mann-Whitney U	0.29827	0.997363	Mann-Whitney U	0.849613	1.15581	Mann-Whitney U	0.849613	0.735825	Mann-Whitney U	0.849613	0.890292	Mann-Whitney U	0.849613
APBB3	0.968	Mann-Whitney U	0.298529	1.02975	Mann-Whitney U	0.804349	1.04193	Mann-Whitney U	0.804349	0.885857	Mann-Whitney U	0.804349	1.21098	Mann-Whitney U	0.804349
APC	1.07485	Mann-Whitney U	0.298727	0.997556	Mann-Whitney U	0.799463	1.42661	Mann-Whitney U	0.799463	0.723984	Mann-Whitney U	0.799463	1.20442	Mann-Whitney U	0.799463
APC2	1.02673	Mann-Whitney U	0.298727	0.932427	Mann-Whitney U	0.998912	1.24534	Mann-Whitney U	0.998912	0.761242	Mann-Whitney U	0.998912	0.946046	Mann-Whitney U	0.998912
APCDD1	1.01283	Mann-Whitney U	0.299094	1.50933	Mann-Whitney U	0.97661	0.859261	Mann-Whitney U	0.97661	1.55232	Mann-Whitney U	0.97661	0.828024	Mann-Whitney U	0.97661
APCDD1L	0.948045	Mann-Whitney U	0.299098	0.865678	Mann-Whitney U	0.862208	1.47791	Mann-Whitney U	0.862208	0.70654	Mann-Whitney U	0.862208	1.08252	Mann-Whitney U	0.862208
APCDD1L-AS1		Mann-Whitney U	0.29911		Mann-Whitney U	0.95028	inf	Mann-Whitney U	0.95028	inf	Mann-Whitney U	0.95028		Mann-Whitney U	0.95028
APCS	0.944094	Mann-Whitney U	0.299598	0.90428	Mann-Whitney U	0.748985	1.09015	Mann-Whitney U	0.748985	inf	Mann-Whitney U	0.748985	1.21679	Mann-Whitney U	0.748985
APEH	1.02125	Mann-Whitney U	0.299598	0.980957	Mann-Whitney U	0.721759	1.12799	Mann-Whitney U	0.721759	0.826269	Mann-Whitney U	0.721759	0.96679	Mann-Whitney U	0.721759
APEX1	0.946125	Mann-Whitney U	0.299598	1.06109	Mann-Whitney U	0.892067	1.08772	Mann-Whitney U	0.892067	0.744947	Mann-Whitney U	0.892067	1.02169	Mann-Whitney U	0.892067
APEX2	0.968407	Mann-Whitney U	0.299598	1.00852	Mann-Whitney U	0.964055	1.01389	Mann-Whitney U	0.964055	0.795471	Mann-Whitney U	0.964055	1.05228	Mann-Whitney U	0.964055
APH1A	0.995898	Mann-Whitney U	0.299598	1.05581	Mann-Whitney U	0.930298	0.980456	Mann-Whitney U	0.930298	0.836325	Mann-Whitney U	0.930298	0.786215	Mann-Whitney U	0.930298
APH1B	1.04213	Mann-Whitney U	0.299685	1.20969	Mann-Whitney U	0.831943	1.05382	Mann-Whitney U	0.831943	0.995899	Mann-Whitney U	0.831943	0.872552	Mann-Whitney U	0.831943
API5	1.02541	Mann-Whitney U	0.299685	0.788965	Mann-Whitney U	0.989571	1.05639	Mann-Whitney U	0.989571	0.803738	Mann-Whitney U	0.989571	0.850993	Mann-Whitney U	0.989571
API5P1		Mann-Whitney U	0.299685		Mann-Whitney U	0.840391	1.13626	Mann-Whitney U	0.840391		Mann-Whitney U	0.840391		Mann-Whitney U	0.840391
API5P2	1.05869	Mann-Whitney U	0.299685	1.14199	Mann-Whitney U	0.899546	0.79179	Mann-Whitney U	0.899546	1.21315	Mann-Whitney U	0.899546	1.48118	Mann-Whitney U	0.899546
APIP	0.964658	Mann-Whitney U	0.299685	1.01183	Mann-Whitney U	0.875439	1.14635	Mann-Whitney U	0.875439	1.1469	Mann-Whitney U	0.875439	0.981069	Mann-Whitney U	0.875439
APITD1	1.0102	Mann-Whitney U	0.300328	0.986035	Mann-Whitney U	0.994446	1.30972	Mann-Whitney U	0.994446	0.915247	Mann-Whitney U	0.994446	0.95871	Mann-Whitney U	0.994446
APITD1-CORT	0.937974	Mann-Whitney U	0.300547	1.03061	Mann-Whitney U	0.936527	1.15233	Mann-Whitney U	0.936527	1.16892	Mann-Whitney U	0.936527	1.20578	Mann-Whitney U	0.936527
APLF	1.01013	Mann-Whitney U	0.300547	0.95218	Mann-Whitney U	0.965903	1.38536	Mann-Whitney U	0.965903	0.603496	Mann-Whitney U	0.965903	1.03101	Mann-Whitney U	0.965903
APLN	1.25198	Mann-Whitney U	0.300547	1.31367	Mann-Whitney U	0.613196	1.05304	Mann-Whitney U	0.613196	0.976901	Mann-Whitney U	0.613196	1.03747	Mann-Whitney U	0.613196
APLNR	0.991625	Mann-Whitney U	0.300547	1.12058	Mann-Whitney U	0.923793	0.832073	Mann-Whitney U	0.923793	0.852925	Mann-Whitney U	0.923793	1.20402	Mann-Whitney U	0.923793
APLP1	1.05144	Mann-Whitney U	0.300547	1.06094	Mann-Whitney U	0.865834	1.21234	Mann-Whitney U	0.865834	0.607616	Mann-Whitney U	0.865834	1.39843	Mann-Whitney U	0.865834
APLP2	1.031	Mann-Whitney U	0.300547	1.02369	Mann-Whitney U	0.780286	1.07941	Mann-Whitney U	0.780286	0.826708	Mann-Whitney U	0.780286	0.8568	Mann-Whitney U	0.780286
APMAP	1.05803	Mann-Whitney U	0.300547	1.13297	Mann-Whitney U	0.84801	1.02578	Mann-Whitney U	0.84801	0.927689	Mann-Whitney U	0.84801	0.849697	Mann-Whitney U	0.84801
APOA1	0.989002	Mann-Whitney U	0.300547	0.744428	Mann-Whitney U	0.832899	1.79918	Mann-Whitney U	0.832899	0.396341	Mann-Whitney U	0.832899	0.926028	Mann-Whitney U	0.832899
APOA1BP	1.03975	Mann-Whitney U	0.300547	1.13448	Mann-Whitney U	0.934359	1.07948	Mann-Whitney U	0.934359	0.767686	Mann-Whitney U	0.934359	0.93588	Mann-Whitney U	0.934359
APOA2	0.818057	Mann-Whitney U	0.300547	0.984049	Mann-Whitney U	0.599216	1.51061	Mann-Whitney U	0.599216	0.711305	Mann-Whitney U	0.599216	0.579483	Mann-Whitney U	0.599216
APOA4	0.860872	Mann-Whitney U	0.300547	0.867656	Mann-Whitney U	0.737061	2.37447	Mann-Whitney U	0.737061	1.46722	Mann-Whitney U	0.737061	1.27938	Mann-Whitney U	0.737061
APOA5	0.867323	Mann-Whitney U	0.300547	0.702606	Mann-Whitney U	0.880824	1.01141	Mann-Whitney U	0.880824	1.05801	Mann-Whitney U	0.880824	0.940746	Mann-Whitney U	0.880824
APOB	0.304643	Mann-Whitney U	0.300566	0.666667	Mann-Whitney U	0.850783	2.14176	Mann-Whitney U	0.850783	0.0652058	Mann-Whitney U	0.850783	1.12948	Mann-Whitney U	0.850783
APOBEC1		Mann-Whitney U	0.301009		Mann-Whitney U	0.65823	1.42974	Mann-Whitney U	0.65823		Mann-Whitney U	0.65823		Mann-Whitney U	0.65823
APOBEC2	0.914084	Mann-Whitney U	0.301009	1.07747	Mann-Whitney U	0.693175	1.14197	Mann-Whitney U	0.693175	0.516249	Mann-Whitney U	0.693175	0.922711	Mann-Whitney U	0.693175
APOBEC3A	1.01084	Mann-Whitney U	0.301009	0.921749	Mann-Whitney U	0.986731	1.44772	Mann-Whitney U	0.986731	0.657203	Mann-Whitney U	0.986731	2.57325	Mann-Whitney U	0.986731
APOBEC3AP1		Mann-Whitney U	0.301009		Mann-Whitney U	0.723249		Mann-Whitney U	0.723249		Mann-Whitney U	0.723249		Mann-Whitney U	0.723249
APOBEC3B	1.02234	Mann-Whitney U	0.302266	1.0484	Mann-Whitney U	0.967141	1.51177	Mann-Whitney U	0.967141	0.604118	Mann-Whitney U	0.967141	1.60551	Mann-Whitney U	0.967141
APOBEC3B-AS1	1.10219	Mann-Whitney U	0.302677	0.964681	Mann-Whitney U	0.834738	1.01155	Mann-Whitney U	0.834738	0.957734	Mann-Whitney U	0.834738	1.99922	Mann-Whitney U	0.834738
APOBEC3C	0.994588	Mann-Whitney U	0.302803	1.08565	Mann-Whitney U	0.930298	1.06626	Mann-Whitney U	0.930298	0.59072	Mann-Whitney U	0.930298	1.12021	Mann-Whitney U	0.930298
APOBEC3D	0.986048	Mann-Whitney U	0.302855	0.931034	Mann-Whitney U	0.965631	1.09902	Mann-Whitney U	0.965631	0.968384	Mann-Whitney U	0.965631	1.36304	Mann-Whitney U	0.965631
APOBEC3F	0.984352	Mann-Whitney U	0.304069	1.0031	Mann-Whitney U	0.790024	1.24229	Mann-Whitney U	0.790024	0.938616	Mann-Whitney U	0.790024	1.57946	Mann-Whitney U	0.790024
APOBEC3G	0.955123	Mann-Whitney U	0.304586	0.888628	Mann-Whitney U	0.851779	0.971073	Mann-Whitney U	0.851779	0.829184	Mann-Whitney U	0.851779	1.27771	Mann-Whitney U	0.851779
APOBEC3H	0.954984	Mann-Whitney U	0.304586	0.866708	Mann-Whitney U	0.930298	1.8366	Mann-Whitney U	0.930298	0.511025	Mann-Whitney U	0.930298	2.4254	Mann-Whitney U	0.930298
APOBEC4	0.940319	Mann-Whitney U	0.304586	0.799793	Mann-Whitney U	0.757839	1.34659	Mann-Whitney U	0.757839	0.756824	Mann-Whitney U	0.757839	0.909257	Mann-Whitney U	0.757839
APOBR	0.993343	Mann-Whitney U	0.304586	0.889351	Mann-Whitney U	0.981482	1.65935	Mann-Whitney U	0.981482	0.777734	Mann-Whitney U	0.981482	1.5923	Mann-Whitney U	0.981482
APOC1	0.92541	Mann-Whitney U	0.304647	1.06098	Mann-Whitney U	0.980719	0.8455	Mann-Whitney U	0.980719	0.811964	Mann-Whitney U	0.980719	0.897882	Mann-Whitney U	0.980719
APOC1P1	0.905356	Mann-Whitney U	0.305307	1.19926	Mann-Whitney U	0.808275	1.24638	Mann-Whitney U	0.808275	0.83345	Mann-Whitney U	0.808275	0.822482	Mann-Whitney U	0.808275
APOC2	1.01417	Mann-Whitney U	0.305307	1.11548	Mann-Whitney U	0.977536	0.760916	Mann-Whitney U	0.977536	0.37476	Mann-Whitney U	0.977536	0.865752	Mann-Whitney U	0.977536
APOC3		Mann-Whitney U	0.305307		Mann-Whitney U	0.889413		Mann-Whitney U	0.889413		Mann-Whitney U	0.889413	0.718139	Mann-Whitney U	0.889413
APOC4		Mann-Whitney U	0.305307		Mann-Whitney U	0.906095		Mann-Whitney U	0.906095		Mann-Whitney U	0.906095	inf	Mann-Whitney U	0.906095
APOD	0.971326	Mann-Whitney U	0.306859	1.83029	Mann-Whitney U	0.875022	0.710453	Mann-Whitney U	0.875022	0.564184	Mann-Whitney U	0.875022	0.815859	Mann-Whitney U	0.875022
APOE	1.04945	Mann-Whitney U	0.307222	0.952459	Mann-Whitney U	0.67281	1.20703	Mann-Whitney U	0.67281	0.716136	Mann-Whitney U	0.67281	1.18593	Mann-Whitney U	0.67281
APOF	1.05039	Mann-Whitney U	0.308327	0.679676	Mann-Whitney U	0.952096	0.676846	Mann-Whitney U	0.952096	0.720284	Mann-Whitney U	0.952096	1.10289	Mann-Whitney U	0.952096
APOH	0.698952	Mann-Whitney U	0.308846	0.894463	Mann-Whitney U	0.593548	1.00813	Mann-Whitney U	0.593548	0.944486	Mann-Whitney U	0.593548	0.651488	Mann-Whitney U	0.593548
APOL1	1.00633	Mann-Whitney U	0.308846	1.01998	Mann-Whitney U	0.986443	1.02629	Mann-Whitney U	0.986443	0.610903	Mann-Whitney U	0.986443	1.51325	Mann-Whitney U	0.986443
APOL2	0.937208	Mann-Whitney U	0.309351	0.947219	Mann-Whitney U	0.920231	1.2697	Mann-Whitney U	0.920231	0.815216	Mann-Whitney U	0.920231	1.33403	Mann-Whitney U	0.920231
APOL3	0.943169	Mann-Whitney U	0.309567	1.01579	Mann-Whitney U	0.931104	1.15419	Mann-Whitney U	0.931104	0.723178	Mann-Whitney U	0.931104	1.23431	Mann-Whitney U	0.931104
APOL4	1.15653	Mann-Whitney U	0.310311	0.991969	Mann-Whitney U	0.670187	0.8847	Mann-Whitney U	0.670187	0.445574	Mann-Whitney U	0.670187	1.228	Mann-Whitney U	0.670187
APOL5	0.886773	Mann-Whitney U	0.310311	0.921837	Mann-Whitney U	0.727815	1.28639	Mann-Whitney U	0.727815	0.821461	Mann-Whitney U	0.727815	0.848913	Mann-Whitney U	0.727815
APOL6	0.967862	Mann-Whitney U	0.310793	0.786247	Mann-Whitney U	0.970558	1.21951	Mann-Whitney U	0.970558	0.722614	Mann-Whitney U	0.970558	2.02974	Mann-Whitney U	0.970558
APOLD1	1.02241	Mann-Whitney U	0.310984	1.09953	Mann-Whitney U	0.849891	1.21843	Mann-Whitney U	0.849891	0.920742	Mann-Whitney U	0.849891	1.24165	Mann-Whitney U	0.849891
APOM	0.91996	Mann-Whitney U	0.310984	1.00689	Mann-Whitney U	0.792553	1.1014	Mann-Whitney U	0.792553	0.773255	Mann-Whitney U	0.792553	1.12705	Mann-Whitney U	0.792553
APOO	1.08887	Mann-Whitney U	0.312746	1.04807	Mann-Whitney U	0.818625	1.06981	Mann-Whitney U	0.818625	0.947015	Mann-Whitney U	0.818625	1.02511	Mann-Whitney U	0.818625
APOOL	0.997451	Mann-Whitney U	0.312746	0.982526	Mann-Whitney U	0.858458	1.10541	Mann-Whitney U	0.858458	1.05519	Mann-Whitney U	0.858458	0.986989	Mann-Whitney U	0.858458
APOOP2		Mann-Whitney U	0.312746		Mann-Whitney U	0.864972		Mann-Whitney U	0.864972		Mann-Whitney U	0.864972		Mann-Whitney U	0.864972
APOOP3		Mann-Whitney U	0.312746		Mann-Whitney U	0.671745		Mann-Whitney U	0.671745		Mann-Whitney U	0.671745		Mann-Whitney U	0.671745
APOOP4		Mann-Whitney U	0.312746		Mann-Whitney U	0.796972		Mann-Whitney U	0.796972		Mann-Whitney U	0.796972		Mann-Whitney U	0.796972
APOOP5		Mann-Whitney U	0.313197		Mann-Whitney U	0.90564		Mann-Whitney U	0.90564		Mann-Whitney U	0.90564		Mann-Whitney U	0.90564
APOPT1	0.972387	Mann-Whitney U	0.313197	1.10424	Mann-Whitney U	0.879288	1.07033	Mann-Whitney U	0.879288	0.701731	Mann-Whitney U	0.879288	1.03483	Mann-Whitney U	0.879288
APP	1.03726	Mann-Whitney U	0.313197	1.07333	Mann-Whitney U	0.755283	0.981111	Mann-Whitney U	0.755283	0.825331	Mann-Whitney U	0.755283	1.19501	Mann-Whitney U	0.755283
APPBP2	0.95591	Mann-Whitney U	0.313197	0.928186	Mann-Whitney U	0.808509	1.11171	Mann-Whitney U	0.808509	1.0738	Mann-Whitney U	0.808509	0.789418	Mann-Whitney U	0.808509
APPL1	0.974109	Mann-Whitney U	0.313197	1.02382	Mann-Whitney U	0.975555	1.37925	Mann-Whitney U	0.975555	0.968018	Mann-Whitney U	0.975555	0.848018	Mann-Whitney U	0.975555
APPL2	0.977819	Mann-Whitney U	0.314364	0.96922	Mann-Whitney U	0.987449	0.99906	Mann-Whitney U	0.987449	0.857373	Mann-Whitney U	0.987449	0.903606	Mann-Whitney U	0.987449
APRT	0.957842	Mann-Whitney U	0.314364	0.882397	Mann-Whitney U	0.779735	1.11972	Mann-Whitney U	0.779735	0.72326	Mann-Whitney U	0.779735	0.816132	Mann-Whitney U	0.779735
APTX	0.967173	Mann-Whitney U	0.314364	1.08593	Mann-Whitney U	0.97032	1.12792	Mann-Whitney U	0.97032	1.01668	Mann-Whitney U	0.97032	0.972663	Mann-Whitney U	0.97032
AQP1	1.04996	Mann-Whitney U	0.314364	1.0529	Mann-Whitney U	0.550658	1.06905	Mann-Whitney U	0.550658	0.758929	Mann-Whitney U	0.550658	1.297	Mann-Whitney U	0.550658
AQP10	1.02396	Mann-Whitney U	0.314364	1.05861	Mann-Whitney U	0.858366	1.49426	Mann-Whitney U	0.858366	0.525557	Mann-Whitney U	0.858366	0.499269	Mann-Whitney U	0.858366
AQP11	0.942589	Mann-Whitney U	0.314364	0.825998	Mann-Whitney U	0.748937	0.816932	Mann-Whitney U	0.748937	1.07792	Mann-Whitney U	0.748937	1.04185	Mann-Whitney U	0.748937
AQP12A		Mann-Whitney U	0.314364		Mann-Whitney U	0.752312		Mann-Whitney U	0.752312		Mann-Whitney U	0.752312		Mann-Whitney U	0.752312
AQP12B		Mann-Whitney U	0.315475		Mann-Whitney U	0.97172	1.91799	Mann-Whitney U	0.97172		Mann-Whitney U	0.97172	0	Mann-Whitney U	0.97172
AQP2	0.85851	Mann-Whitney U	0.315589	1.21305	Mann-Whitney U	0.881013	1.04188	Mann-Whitney U	0.881013	0.732108	Mann-Whitney U	0.881013	0.107668	Mann-Whitney U	0.881013
AQP3	0.941185	Mann-Whitney U	0.315589	1.14945	Mann-Whitney U	0.879015	0.989218	Mann-Whitney U	0.879015	0.76458	Mann-Whitney U	0.879015	0.891603	Mann-Whitney U	0.879015
AQP4	1.01444	Mann-Whitney U	0.315589	0.773183	Mann-Whitney U	0.893617	1.49053	Mann-Whitney U	0.893617	0.268044	Mann-Whitney U	0.893617	1.12101	Mann-Whitney U	0.893617
AQP4-AS1	1.10567	Mann-Whitney U	0.315589	1.05004	Mann-Whitney U	0.463074	0.957863	Mann-Whitney U	0.463074	5.93995	Mann-Whitney U	0.463074	0.308694	Mann-Whitney U	0.463074
AQP5	0.884516	Mann-Whitney U	0.315589	0.854449	Mann-Whitney U	0.716194	1.92775	Mann-Whitney U	0.716194	0.386027	Mann-Whitney U	0.716194	1.21404	Mann-Whitney U	0.716194
AQP6	0.889138	Mann-Whitney U	0.315589	0.701964	Mann-Whitney U	0.754157	0.905691	Mann-Whitney U	0.754157	0.491036	Mann-Whitney U	0.754157	1.26415	Mann-Whitney U	0.754157
AQP7	1.05018	Mann-Whitney U	0.315589	1.15988	Mann-Whitney U	0.978263	1.17137	Mann-Whitney U	0.978263	0.712605	Mann-Whitney U	0.978263	1.33834	Mann-Whitney U	0.978263
AQP7P1	0.910027	Mann-Whitney U	0.315589	1.29239	Mann-Whitney U	0.819843	1.78961	Mann-Whitney U	0.819843	0.551321	Mann-Whitney U	0.819843	1.21102	Mann-Whitney U	0.819843
AQP7P2		Mann-Whitney U	0.315986		Mann-Whitney U	0.990506		Mann-Whitney U	0.990506		Mann-Whitney U	0.990506	inf	Mann-Whitney U	0.990506
AQP7P3	0.979799	Mann-Whitney U	0.316954	1.37882	Mann-Whitney U	0.930298	1.04767	Mann-Whitney U	0.930298	0.486307	Mann-Whitney U	0.930298	0.966757	Mann-Whitney U	0.930298
AQP7P4		Mann-Whitney U	0.318159		Mann-Whitney U	0.976519	inf	Mann-Whitney U	0.976519		Mann-Whitney U	0.976519	inf	Mann-Whitney U	0.976519
AQP8	0.902649	Mann-Whitney U	0.318219	0.915081	Mann-Whitney U	0.815736	1.67663	Mann-Whitney U	0.815736	1.63651	Mann-Whitney U	0.815736	inf	Mann-Whitney U	0.815736
AQP9	1.0713	Mann-Whitney U	0.318381	1.49926	Mann-Whitney U	0.970558	0.835092	Mann-Whitney U	0.970558	0.555567	Mann-Whitney U	0.970558	1.03094	Mann-Whitney U	0.970558
AQR	0.933938	Mann-Whitney U	0.318381	0.963814	Mann-Whitney U	0.657274	1.12831	Mann-Whitney U	0.657274	0.794344	Mann-Whitney U	0.657274	0.802978	Mann-Whitney U	0.657274
AR	0.960293	Mann-Whitney U	0.318381	0.998581	Mann-Whitney U	0.886062	0.765616	Mann-Whitney U	0.886062	0.89375	Mann-Whitney U	0.886062	1.10825	Mann-Whitney U	0.886062
ARAF	0.955238	Mann-Whitney U	0.318381	0.992245	Mann-Whitney U	0.946441	1.11026	Mann-Whitney U	0.946441	0.800471	Mann-Whitney U	0.946441	1.19052	Mann-Whitney U	0.946441
ARAP1	1.02344	Mann-Whitney U	0.318381	1.04177	Mann-Whitney U	0.986731	1.31997	Mann-Whitney U	0.986731	0.698337	Mann-Whitney U	0.986731	1.16417	Mann-Whitney U	0.986731
ARAP1-AS1		Mann-Whitney U	0.318629		Mann-Whitney U	0.931281		Mann-Whitney U	0.931281		Mann-Whitney U	0.931281		Mann-Whitney U	0.931281
ARAP1-AS2	0.947648	Mann-Whitney U	0.318629	0.862858	Mann-Whitney U	0.463074	1.19696	Mann-Whitney U	0.463074	0.629807	Mann-Whitney U	0.463074	1.10732	Mann-Whitney U	0.463074
ARAP2	0.90151	Mann-Whitney U	0.318629	0.934955	Mann-Whitney U	0.701036	1.65002	Mann-Whitney U	0.701036	0.629032	Mann-Whitney U	0.701036	1.10237	Mann-Whitney U	0.701036
ARAP3	1.00344	Mann-Whitney U	0.318857	1.00252	Mann-Whitney U	0.958695	1.20142	Mann-Whitney U	0.958695	0.67421	Mann-Whitney U	0.958695	1.20818	Mann-Whitney U	0.958695
ARC	0.927728	Mann-Whitney U	0.318857	0.962778	Mann-Whitney U	0.682345	2.37814	Mann-Whitney U	0.682345	0.769503	Mann-Whitney U	0.682345	0.952537	Mann-Whitney U	0.682345
ARCN1	1.02242	Mann-Whitney U	0.319676	0.89266	Mann-Whitney U	0.893617	1.22275	Mann-Whitney U	0.893617	0.987261	Mann-Whitney U	0.893617	0.866428	Mann-Whitney U	0.893617
AREG	0.838338	Mann-Whitney U	0.319676	0.930873	Mann-Whitney U	0.841445	1.70299	Mann-Whitney U	0.841445	0.563806	Mann-Whitney U	0.841445	1.02809	Mann-Whitney U	0.841445
AREGB		Mann-Whitney U	0.319676		Mann-Whitney U	0.89661		Mann-Whitney U	0.89661		Mann-Whitney U	0.89661		Mann-Whitney U	0.89661
AREL1	0.965502	Mann-Whitney U	0.319676	1.00087	Mann-Whitney U	0.849613	1.22199	Mann-Whitney U	0.849613	0.836224	Mann-Whitney U	0.849613	0.851409	Mann-Whitney U	0.849613
ARF1	1.03932	Mann-Whitney U	0.319733	0.952628	Mann-Whitney U	0.889413	1.06371	Mann-Whitney U	0.889413	0.737852	Mann-Whitney U	0.889413	0.856099	Mann-Whitney U	0.889413
ARF1P1		Mann-Whitney U	0.320622		Mann-Whitney U	0.982762		Mann-Whitney U	0.982762		Mann-Whitney U	0.982762		Mann-Whitney U	0.982762
ARF1P2	0.97854	Mann-Whitney U	0.320778	0.863553	Mann-Whitney U	0.930298	0.706803	Mann-Whitney U	0.930298	0.531119	Mann-Whitney U	0.930298	1.354	Mann-Whitney U	0.930298
ARF1P3		Mann-Whitney U	0.320792		Mann-Whitney U	0.931738		Mann-Whitney U	0.931738		Mann-Whitney U	0.931738		Mann-Whitney U	0.931738
ARF3	1.03508	Mann-Whitney U	0.320861	1.03178	Mann-Whitney U	0.860574	1.0471	Mann-Whitney U	0.860574	1.04792	Mann-Whitney U	0.860574	0.968888	Mann-Whitney U	0.860574
ARF4	1.03342	Mann-Whitney U	0.321071	0.891435	Mann-Whitney U	0.871541	1.14905	Mann-Whitney U	0.871541	0.805591	Mann-Whitney U	0.871541	0.786859	Mann-Whitney U	0.871541
ARF4P2		Mann-Whitney U	0.321579		Mann-Whitney U	0.844713		Mann-Whitney U	0.844713		Mann-Whitney U	0.844713		Mann-Whitney U	0.844713
ARF4P3		Mann-Whitney U	0.321579		Mann-Whitney U	0.819292		Mann-Whitney U	0.819292		Mann-Whitney U	0.819292		Mann-Whitney U	0.819292
ARF4P4		Mann-Whitney U	0.321579		Mann-Whitney U	0.50313		Mann-Whitney U	0.50313		Mann-Whitney U	0.50313		Mann-Whitney U	0.50313
ARF5	0.979102	Mann-Whitney U	0.321579	1.05316	Mann-Whitney U	0.881983	1.05524	Mann-Whitney U	0.881983	0.882401	Mann-Whitney U	0.881983	0.973311	Mann-Whitney U	0.881983
ARF6	0.997259	Mann-Whitney U	0.322341	1.1272	Mann-Whitney U	0.895898	1.10605	Mann-Whitney U	0.895898	0.958965	Mann-Whitney U	0.895898	0.925354	Mann-Whitney U	0.895898
ARFGAP1	1.0204	Mann-Whitney U	0.322559	0.88628	Mann-Whitney U	0.986867	1.13325	Mann-Whitney U	0.986867	0.761944	Mann-Whitney U	0.986867	1.03166	Mann-Whitney U	0.986867
ARFGAP2	1.03099	Mann-Whitney U	0.323098	1.00247	Mann-Whitney U	0.99365	1.18325	Mann-Whitney U	0.99365	0.833121	Mann-Whitney U	0.99365	0.957641	Mann-Whitney U	0.99365
ARFGAP3	1.01225	Mann-Whitney U	0.323098	1.04214	Mann-Whitney U	0.878551	0.840714	Mann-Whitney U	0.878551	1.02173	Mann-Whitney U	0.878551	0.960981	Mann-Whitney U	0.878551
ARFGEF1	0.942917	Mann-Whitney U	0.323098	1.06746	Mann-Whitney U	0.736322	1.24002	Mann-Whitney U	0.736322	0.859471	Mann-Whitney U	0.736322	0.924096	Mann-Whitney U	0.736322
ARFGEF2	0.970817	Mann-Whitney U	0.323098	1.01878	Mann-Whitney U	0.902293	1.02967	Mann-Whitney U	0.902293	0.816956	Mann-Whitney U	0.902293	1.0191	Mann-Whitney U	0.902293
ARFIP1	0.965903	Mann-Whitney U	0.323168	0.913206	Mann-Whitney U	0.893617	1.14164	Mann-Whitney U	0.893617	0.925981	Mann-Whitney U	0.893617	0.807165	Mann-Whitney U	0.893617
ARFIP2	1.02516	Mann-Whitney U	0.323326	0.935065	Mann-Whitney U	0.888255	1.09993	Mann-Whitney U	0.888255	0.856567	Mann-Whitney U	0.888255	0.74373	Mann-Whitney U	0.888255
ARFRP1	1.02888	Mann-Whitney U	0.323326	1.07051	Mann-Whitney U	0.470828	1.31473	Mann-Whitney U	0.470828	0.715928	Mann-Whitney U	0.470828	1.15356	Mann-Whitney U	0.470828
ARG1	0.942283	Mann-Whitney U	0.323444	0.818599	Mann-Whitney U	0.628028	1.10808	Mann-Whitney U	0.628028	0.799596	Mann-Whitney U	0.628028	0.870008	Mann-Whitney U	0.628028
ARG2	0.987391	Mann-Whitney U	0.323482	0.76185	Mann-Whitney U	0.994333	0.479063	Mann-Whitney U	0.994333	2.21207	Mann-Whitney U	0.994333	0.860108	Mann-Whitney U	0.994333
ARGFX	0.943894	Mann-Whitney U	0.323482	0.839824	Mann-Whitney U	0.851934	1.31867	Mann-Whitney U	0.851934	1.03874	Mann-Whitney U	0.851934	0.851563	Mann-Whitney U	0.851934
ARGFXP1	0.931875	Mann-Whitney U	0.323857	0.812918	Mann-Whitney U	0.64615	0.78113	Mann-Whitney U	0.64615	0.582509	Mann-Whitney U	0.64615	1.94936	Mann-Whitney U	0.64615
ARGLU1	1.02498	Mann-Whitney U	0.323857	1.07283	Mann-Whitney U	0.864972	1.30926	Mann-Whitney U	0.864972	0.750771	Mann-Whitney U	0.864972	0.984818	Mann-Whitney U	0.864972
ARHGAP1	0.904153	Mann-Whitney U	0.323857	1.03679	Mann-Whitney U	0.48179	1.06874	Mann-Whitney U	0.48179	0.798388	Mann-Whitney U	0.48179	0.75431	Mann-Whitney U	0.48179
ARHGAP10	1.04502	Mann-Whitney U	0.323949	0.885328	Mann-Whitney U	0.958735	1.09411	Mann-Whitney U	0.958735	1.01401	Mann-Whitney U	0.958735	1.34183	Mann-Whitney U	0.958735
ARHGAP11A	1.0176	Mann-Whitney U	0.324363	0.675531	Mann-Whitney U	0.996447	1.30183	Mann-Whitney U	0.996447	0.539127	Mann-Whitney U	0.996447	1.10144	Mann-Whitney U	0.996447
ARHGAP11B	1.02482	Mann-Whitney U	0.32446	0.844776	Mann-Whitney U	0.976115	1.64184	Mann-Whitney U	0.976115	0.407204	Mann-Whitney U	0.976115	1.01425	Mann-Whitney U	0.976115
ARHGAP12	0.956885	Mann-Whitney U	0.325393	1.00646	Mann-Whitney U	0.790024	1.03331	Mann-Whitney U	0.790024	0.847293	Mann-Whitney U	0.790024	1.06077	Mann-Whitney U	0.790024
ARHGAP15	0.973823	Mann-Whitney U	0.325475	0.842522	Mann-Whitney U	0.767661	1.3512	Mann-Whitney U	0.767661	0.898692	Mann-Whitney U	0.767661	0.937015	Mann-Whitney U	0.767661
ARHGAP17	1.0047	Mann-Whitney U	0.325475	0.992227	Mann-Whitney U	0.938594	1.03337	Mann-Whitney U	0.938594	0.977906	Mann-Whitney U	0.938594	1.10069	Mann-Whitney U	0.938594
ARHGAP18	1.35713	Mann-Whitney U	0.325783	1.18446	Mann-Whitney U	0.232647	0.986758	Mann-Whitney U	0.232647	1.50121	Mann-Whitney U	0.232647	0.25124	Mann-Whitney U	0.232647
ARHGAP19	0.960228	Mann-Whitney U	0.325783	0.913657	Mann-Whitney U	0.893227	1.04969	Mann-Whitney U	0.893227	0.867514	Mann-Whitney U	0.893227	0.964625	Mann-Whitney U	0.893227
ARHGAP19-SLIT1	0.991217	Mann-Whitney U	0.325783	0.938375	Mann-Whitney U	0.938874	1.07492	Mann-Whitney U	0.938874	0.690519	Mann-Whitney U	0.938874	0.901878	Mann-Whitney U	0.938874
ARHGAP20	0.977099	Mann-Whitney U	0.325783	0.909968	Mann-Whitney U	0.723372	1.18544	Mann-Whitney U	0.723372	0.715467	Mann-Whitney U	0.723372	1.31382	Mann-Whitney U	0.723372
ARHGAP21	0.910995	Mann-Whitney U	0.325783	0.966248	Mann-Whitney U	0.722738	1.28559	Mann-Whitney U	0.722738	0.817682	Mann-Whitney U	0.722738	1.1085	Mann-Whitney U	0.722738
ARHGAP22	0.976478	Mann-Whitney U	0.325947	0.898106	Mann-Whitney U	0.878819	1.21939	Mann-Whitney U	0.878819	1.07836	Mann-Whitney U	0.878819	1.36998	Mann-Whitney U	0.878819
ARHGAP22-IT1		Mann-Whitney U	0.325947		Mann-Whitney U	0.389566		Mann-Whitney U	0.389566		Mann-Whitney U	0.389566		Mann-Whitney U	0.389566
ARHGAP23	0.98128	Mann-Whitney U	0.325947	0.912854	Mann-Whitney U	0.94723	1.13941	Mann-Whitney U	0.94723	1.06316	Mann-Whitney U	0.94723	1.11316	Mann-Whitney U	0.94723
ARHGAP23P1	0.910641	Mann-Whitney U	0.325947	0.929728	Mann-Whitney U	0.83009	1.29975	Mann-Whitney U	0.83009	1.3814	Mann-Whitney U	0.83009	1.35523	Mann-Whitney U	0.83009
ARHGAP24	1.08155	Mann-Whitney U	0.325947	1.01773	Mann-Whitney U	0.979473	1.34299	Mann-Whitney U	0.979473	0.769073	Mann-Whitney U	0.979473	1.17701	Mann-Whitney U	0.979473
ARHGAP25	0.969894	Mann-Whitney U	0.326631	1.04866	Mann-Whitney U	0.873673	1.42408	Mann-Whitney U	0.873673	0.724135	Mann-Whitney U	0.873673	1.49788	Mann-Whitney U	0.873673
ARHGAP26	0.965834	Mann-Whitney U	0.326631	1.08874	Mann-Whitney U	0.96998	1.36849	Mann-Whitney U	0.96998	0.768736	Mann-Whitney U	0.96998	1.19857	Mann-Whitney U	0.96998
ARHGAP26-AS1		Mann-Whitney U	0.327059		Mann-Whitney U	0.997186		Mann-Whitney U	0.997186		Mann-Whitney U	0.997186		Mann-Whitney U	0.997186
ARHGAP26-IT1		Mann-Whitney U	0.327601		Mann-Whitney U	0.658194		Mann-Whitney U	0.658194		Mann-Whitney U	0.658194		Mann-Whitney U	0.658194
ARHGAP27	0.930369	Mann-Whitney U	0.329158	0.797972	Mann-Whitney U	0.606517	1.28074	Mann-Whitney U	0.606517	0.655242	Mann-Whitney U	0.606517	1.09109	Mann-Whitney U	0.606517
ARHGAP28	0.893215	Mann-Whitney U	0.329158	0.834985	Mann-Whitney U	0.595187	1.17948	Mann-Whitney U	0.595187	1.07833	Mann-Whitney U	0.595187	0.91348	Mann-Whitney U	0.595187
ARHGAP29	0.979791	Mann-Whitney U	0.32927	1.11914	Mann-Whitney U	0.993881	0.927638	Mann-Whitney U	0.993881	1.04013	Mann-Whitney U	0.993881	1.3772	Mann-Whitney U	0.993881
ARHGAP30	0.976072	Mann-Whitney U	0.32927	1.00758	Mann-Whitney U	0.804929	1.67206	Mann-Whitney U	0.804929	0.715999	Mann-Whitney U	0.804929	1.16008	Mann-Whitney U	0.804929
ARHGAP31	0.988037	Mann-Whitney U	0.330529	1.02151	Mann-Whitney U	0.982563	1.12914	Mann-Whitney U	0.982563	0.768226	Mann-Whitney U	0.982563	1.37454	Mann-Whitney U	0.982563
ARHGAP31-AS1		Mann-Whitney U	0.331368		Mann-Whitney U	0.957709		Mann-Whitney U	0.957709	inf	Mann-Whitney U	0.957709	inf	Mann-Whitney U	0.957709
ARHGAP32	0.945589	Mann-Whitney U	0.331368	1.13939	Mann-Whitney U	0.588394	1.13557	Mann-Whitney U	0.588394	0.713061	Mann-Whitney U	0.588394	0.807494	Mann-Whitney U	0.588394
ARHGAP33	0.965603	Mann-Whitney U	0.331368	0.990737	Mann-Whitney U	0.893617	0.938776	Mann-Whitney U	0.893617	0.654677	Mann-Whitney U	0.893617	1.14066	Mann-Whitney U	0.893617
ARHGAP35	0.953715	Mann-Whitney U	0.331368	0.996709	Mann-Whitney U	0.792553	0.951991	Mann-Whitney U	0.792553	0.968065	Mann-Whitney U	0.792553	0.958185	Mann-Whitney U	0.792553
ARHGAP36	0.907226	Mann-Whitney U	0.331368	1.09665	Mann-Whitney U	0.90041	1.73677	Mann-Whitney U	0.90041	1.31158	Mann-Whitney U	0.90041	0.507058	Mann-Whitney U	0.90041
ARHGAP39	0.930503	Mann-Whitney U	0.331368	1.06026	Mann-Whitney U	0.921689	0.965808	Mann-Whitney U	0.921689	0.927952	Mann-Whitney U	0.921689	0.9076	Mann-Whitney U	0.921689
ARHGAP4	0.956331	Mann-Whitney U	0.331368	0.970156	Mann-Whitney U	0.822013	1.46805	Mann-Whitney U	0.822013	0.547436	Mann-Whitney U	0.822013	1.24568	Mann-Whitney U	0.822013
ARHGAP40	0.865168	Mann-Whitney U	0.331368	1.2271	Mann-Whitney U	0.792553	2.53858	Mann-Whitney U	0.792553	0.537933	Mann-Whitney U	0.792553	0.692814	Mann-Whitney U	0.792553
ARHGAP42	1.1061	Mann-Whitney U	0.331368	1.10219	Mann-Whitney U	0.717781	1.43134	Mann-Whitney U	0.717781	0.862802	Mann-Whitney U	0.717781	1.13807	Mann-Whitney U	0.717781
ARHGAP42P1	1.07965	Mann-Whitney U	0.331707	0.589302	Mann-Whitney U	0.873673	0.580911	Mann-Whitney U	0.873673	1.19229	Mann-Whitney U	0.873673	0.682504	Mann-Whitney U	0.873673
ARHGAP42P2	0.950352	Mann-Whitney U	0.331901	0.954941	Mann-Whitney U	0.948615	0.917017	Mann-Whitney U	0.948615	0.860332	Mann-Whitney U	0.948615	0.881448	Mann-Whitney U	0.948615
ARHGAP42P3		Mann-Whitney U	0.331901	inf	Mann-Whitney U	0.557247	inf	Mann-Whitney U	0.557247		Mann-Whitney U	0.557247	inf	Mann-Whitney U	0.557247
ARHGAP42P4	0.711189	Mann-Whitney U	0.332512	0.239727	Mann-Whitney U	0.611815	1.39825	Mann-Whitney U	0.611815	1.62712	Mann-Whitney U	0.611815	0.766106	Mann-Whitney U	0.611815
ARHGAP42P5	0.702761	Mann-Whitney U	0.332795	0.894112	Mann-Whitney U	0.42524	1.76719	Mann-Whitney U	0.42524	0.73328	Mann-Whitney U	0.42524	0.438551	Mann-Whitney U	0.42524
ARHGAP44	1.03739	Mann-Whitney U	0.332795	0.80424	Mann-Whitney U	0.987139	1.21457	Mann-Whitney U	0.987139	0.701785	Mann-Whitney U	0.987139	0.978542	Mann-Whitney U	0.987139
ARHGAP5	0.982686	Mann-Whitney U	0.332795	0.861816	Mann-Whitney U	0.808824	1.22312	Mann-Whitney U	0.808824	0.954277	Mann-Whitney U	0.808824	0.842501	Mann-Whitney U	0.808824
ARHGAP5-AS1	1.22778	Mann-Whitney U	0.33281	1.17671	Mann-Whitney U	0.578111	1.19741	Mann-Whitney U	0.578111	2.70143	Mann-Whitney U	0.578111	1.61481	Mann-Whitney U	0.578111
ARHGAP6	0.941048	Mann-Whitney U	0.332828	1.09253	Mann-Whitney U	0.712969	0.659909	Mann-Whitney U	0.712969	1.24356	Mann-Whitney U	0.712969	0.761511	Mann-Whitney U	0.712969
ARHGAP8	0.95149	Mann-Whitney U	0.332828	1.03381	Mann-Whitney U	0.762817	1.22496	Mann-Whitney U	0.762817	0.837038	Mann-Whitney U	0.762817	1.04401	Mann-Whitney U	0.762817
ARHGAP9	0.898222	Mann-Whitney U	0.332828	0.969939	Mann-Whitney U	0.754157	1.14863	Mann-Whitney U	0.754157	0.674292	Mann-Whitney U	0.754157	1.25867	Mann-Whitney U	0.754157
ARHGDIA	0.973457	Mann-Whitney U	0.332828	1.08335	Mann-Whitney U	0.881983	0.929697	Mann-Whitney U	0.881983	0.850381	Mann-Whitney U	0.881983	0.945528	Mann-Whitney U	0.881983
ARHGDIB	1.02347	Mann-Whitney U	0.332828	1.12761	Mann-Whitney U	0.930298	1.02789	Mann-Whitney U	0.930298	0.840223	Mann-Whitney U	0.930298	1.1258	Mann-Whitney U	0.930298
ARHGDIG	0.913751	Mann-Whitney U	0.333153	1.071	Mann-Whitney U	0.836589	1.01766	Mann-Whitney U	0.836589	0.997507	Mann-Whitney U	0.836589	0.28102	Mann-Whitney U	0.836589
ARHGEF1	0.990272	Mann-Whitney U	0.333153	0.943021	Mann-Whitney U	0.98157	1.28602	Mann-Whitney U	0.98157	0.8025	Mann-Whitney U	0.98157	1.08667	Mann-Whitney U	0.98157
ARHGEF10	0.982247	Mann-Whitney U	0.333153	0.896292	Mann-Whitney U	0.853944	0.99523	Mann-Whitney U	0.853944	0.996304	Mann-Whitney U	0.853944	1.00598	Mann-Whitney U	0.853944
ARHGEF10L	0.993804	Mann-Whitney U	0.333334	1.01188	Mann-Whitney U	0.97264	1.18795	Mann-Whitney U	0.97264	0.687087	Mann-Whitney U	0.97264	1.32425	Mann-Whitney U	0.97264
ARHGEF11	1.00666	Mann-Whitney U	0.333367	1.10957	Mann-Whitney U	0.999225	1.21957	Mann-Whitney U	0.999225	0.846091	Mann-Whitney U	0.999225	0.927036	Mann-Whitney U	0.999225
ARHGEF12	0.985908	Mann-Whitney U	0.333727	0.882978	Mann-Whitney U	0.994935	1.22806	Mann-Whitney U	0.994935	0.869178	Mann-Whitney U	0.994935	0.83323	Mann-Whitney U	0.994935
ARHGEF15	0.961321	Mann-Whitney U	0.333727	0.856644	Mann-Whitney U	0.964055	0.832445	Mann-Whitney U	0.964055	0.725845	Mann-Whitney U	0.964055	0.978716	Mann-Whitney U	0.964055
ARHGEF16	0.99288	Mann-Whitney U	0.333971	0.785012	Mann-Whitney U	0.918317	1.35457	Mann-Whitney U	0.918317	0.845555	Mann-Whitney U	0.918317	1.02605	Mann-Whitney U	0.918317
ARHGEF17	0.980769	Mann-Whitney U	0.333971	1.03859	Mann-Whitney U	0.995007	1.07746	Mann-Whitney U	0.995007	0.82689	Mann-Whitney U	0.995007	1.17393	Mann-Whitney U	0.995007
ARHGEF18	0.975475	Mann-Whitney U	0.334252	0.936668	Mann-Whitney U	0.977249	1.08838	Mann-Whitney U	0.977249	0.995837	Mann-Whitney U	0.977249	1.25788	Mann-Whitney U	0.977249
ARHGEF19	1.00551	Mann-Whitney U	0.334252	1.04094	Mann-Whitney U	0.951675	1.08085	Mann-Whitney U	0.951675	0.758797	Mann-Whitney U	0.951675	1.30262	Mann-Whitney U	0.951675
ARHGEF19-AS1		Mann-Whitney U	0.334919		Mann-Whitney U	0.970851		Mann-Whitney U	0.970851		Mann-Whitney U	0.970851		Mann-Whitney U	0.970851
ARHGEF2	0.9363	Mann-Whitney U	0.334957	1.02121	Mann-Whitney U	0.923828	1.37263	Mann-Whitney U	0.923828	0.591653	Mann-Whitney U	0.923828	1.23751	Mann-Whitney U	0.923828
ARHGEF25	1.05272	Mann-Whitney U	0.335186	1.14776	Mann-Whitney U	0.77408	1.18788	Mann-Whitney U	0.77408	0.732498	Mann-Whitney U	0.77408	0.892353	Mann-Whitney U	0.77408
ARHGEF26	0.987373	Mann-Whitney U	0.335186	1.00431	Mann-Whitney U	0.945111	1.1975	Mann-Whitney U	0.945111	2.00209	Mann-Whitney U	0.945111	1.12187	Mann-Whitney U	0.945111
ARHGEF26-AS1	1.04329	Mann-Whitney U	0.336839	1.18183	Mann-Whitney U	0.959203	0.734187	Mann-Whitney U	0.959203	1.11059	Mann-Whitney U	0.959203	1.20612	Mann-Whitney U	0.959203
ARHGEF28	0.987508	Mann-Whitney U	0.336839	0.828931	Mann-Whitney U	0.960715	1.2026	Mann-Whitney U	0.960715	0.461881	Mann-Whitney U	0.960715	1.62035	Mann-Whitney U	0.960715
ARHGEF3	0.990725	Mann-Whitney U	0.336839	0.921437	Mann-Whitney U	0.973356	1.22066	Mann-Whitney U	0.973356	0.64213	Mann-Whitney U	0.973356	1.10599	Mann-Whitney U	0.973356
ARHGEF3-AS1		Mann-Whitney U	0.336945		Mann-Whitney U	0.938841		Mann-Whitney U	0.938841		Mann-Whitney U	0.938841		Mann-Whitney U	0.938841
ARHGEF33	0.908188	Mann-Whitney U	0.337201	0.773645	Mann-Whitney U	0.730332	1.11053	Mann-Whitney U	0.730332	0.896459	Mann-Whitney U	0.730332	0.991974	Mann-Whitney U	0.730332
ARHGEF34P	1.00328	Mann-Whitney U	0.337201	1.05096	Mann-Whitney U	0.99785	1.10081	Mann-Whitney U	0.99785	0.797147	Mann-Whitney U	0.99785	1.10243	Mann-Whitney U	0.99785
ARHGEF35	1.03258	Mann-Whitney U	0.337201	0.938532	Mann-Whitney U	0.986722	1.4878	Mann-Whitney U	0.986722	1.07213	Mann-Whitney U	0.986722	1.09609	Mann-Whitney U	0.986722
ARHGEF37	1.00249	Mann-Whitney U	0.337887	1.01716	Mann-Whitney U	0.958108	1.12146	Mann-Whitney U	0.958108	0.894503	Mann-Whitney U	0.958108	0.945978	Mann-Whitney U	0.958108
ARHGEF38	1.04061	Mann-Whitney U	0.338863	0.871817	Mann-Whitney U	0.762556	0.828823	Mann-Whitney U	0.762556	0.907052	Mann-Whitney U	0.762556	0.786085	Mann-Whitney U	0.762556
ARHGEF38-IT1	1.06628	Mann-Whitney U	0.340684	1.07275	Mann-Whitney U	0.855663		Mann-Whitney U	0.855663	inf	Mann-Whitney U	0.855663	inf	Mann-Whitney U	0.855663
ARHGEF39	1.00979	Mann-Whitney U	0.341412	1.09271	Mann-Whitney U	0.974223	1.05038	Mann-Whitney U	0.974223	0.707109	Mann-Whitney U	0.974223	1.18011	Mann-Whitney U	0.974223
ARHGEF4	1.09859	Mann-Whitney U	0.341677	0.988702	Mann-Whitney U	0.746923	1.24452	Mann-Whitney U	0.746923	0.866233	Mann-Whitney U	0.746923	1.01248	Mann-Whitney U	0.746923
ARHGEF40	1.0302	Mann-Whitney U	0.341814	0.998637	Mann-Whitney U	0.949533	1.312	Mann-Whitney U	0.949533	0.566003	Mann-Whitney U	0.949533	1.23485	Mann-Whitney U	0.949533
ARHGEF5	0.976935	Mann-Whitney U	0.341814	1.10644	Mann-Whitney U	0.864972	1.10498	Mann-Whitney U	0.864972	0.772411	Mann-Whitney U	0.864972	1.14832	Mann-Whitney U	0.864972
ARHGEF6	1.04271	Mann-Whitney U	0.341814	0.910563	Mann-Whitney U	0.987076	1.04599	Mann-Whitney U	0.987076	0.805746	Mann-Whitney U	0.987076	1.09876	Mann-Whitney U	0.987076
ARHGEF7	1.01646	Mann-Whitney U	0.342484	0.944112	Mann-Whitney U	0.923478	1.16555	Mann-Whitney U	0.923478	0.905518	Mann-Whitney U	0.923478	0.846445	Mann-Whitney U	0.923478
ARHGEF7-AS1		Mann-Whitney U	0.342676		Mann-Whitney U	0.706174		Mann-Whitney U	0.706174		Mann-Whitney U	0.706174		Mann-Whitney U	0.706174
ARHGEF7-AS2		Mann-Whitney U	0.342676		Mann-Whitney U	0.975607		Mann-Whitney U	0.975607		Mann-Whitney U	0.975607		Mann-Whitney U	0.975607
ARHGEF7-IT1		Mann-Whitney U	0.343103		Mann-Whitney U	0.995768		Mann-Whitney U	0.995768		Mann-Whitney U	0.995768		Mann-Whitney U	0.995768
ARHGEF9	1.0011	Mann-Whitney U	0.343103	1.1482	Mann-Whitney U	0.908059	0.831217	Mann-Whitney U	0.908059	0.884567	Mann-Whitney U	0.908059	0.886432	Mann-Whitney U	0.908059
ARHGEF9-IT1		Mann-Whitney U	0.343771		Mann-Whitney U	0.204554		Mann-Whitney U	0.204554		Mann-Whitney U	0.204554		Mann-Whitney U	0.204554
ARID1A	0.966156	Mann-Whitney U	0.343791	0.947156	Mann-Whitney U	0.822609	1.18869	Mann-Whitney U	0.822609	0.901846	Mann-Whitney U	0.822609	0.962981	Mann-Whitney U	0.822609
ARID1B	0.979714	Mann-Whitney U	0.343933	1.00737	Mann-Whitney U	0.813759	1.04354	Mann-Whitney U	0.813759	0.980065	Mann-Whitney U	0.813759	1.18695	Mann-Whitney U	0.813759
ARID2	0.962943	Mann-Whitney U	0.344136	0.950693	Mann-Whitney U	0.754157	1.10427	Mann-Whitney U	0.754157	0.76272	Mann-Whitney U	0.754157	0.99329	Mann-Whitney U	0.754157
ARID3A	0.978399	Mann-Whitney U	0.344542	0.937053	Mann-Whitney U	0.799567	1.32129	Mann-Whitney U	0.799567	0.650065	Mann-Whitney U	0.799567	1.0537	Mann-Whitney U	0.799567
ARID3B	1.03838	Mann-Whitney U	0.344542	0.990679	Mann-Whitney U	0.753234	1.13118	Mann-Whitney U	0.753234	0.850353	Mann-Whitney U	0.753234	1.14056	Mann-Whitney U	0.753234
ARID3C	0.824385	Mann-Whitney U	0.344636	0.85517	Mann-Whitney U	0.537626	1.14655	Mann-Whitney U	0.537626	1.03866	Mann-Whitney U	0.537626	0.834181	Mann-Whitney U	0.537626
ARID4A	0.990684	Mann-Whitney U	0.344636	0.982142	Mann-Whitney U	0.912367	1.14199	Mann-Whitney U	0.912367	0.785961	Mann-Whitney U	0.912367	0.937654	Mann-Whitney U	0.912367
ARID4B	0.952889	Mann-Whitney U	0.344636	1.02378	Mann-Whitney U	0.733609	1.31609	Mann-Whitney U	0.733609	0.917073	Mann-Whitney U	0.733609	0.858596	Mann-Whitney U	0.733609
ARID4B-IT1	0	Mann-Whitney U	0.344636	0.741453	Mann-Whitney U	0.858458		Mann-Whitney U	0.858458	0.451082	Mann-Whitney U	0.858458	inf	Mann-Whitney U	0.858458
ARID5A	1.03408	Mann-Whitney U	0.344636	0.806235	Mann-Whitney U	0.925151	1.35021	Mann-Whitney U	0.925151	0.89072	Mann-Whitney U	0.925151	1.30045	Mann-Whitney U	0.925151
ARID5B	0.968845	Mann-Whitney U	0.344636	1.04968	Mann-Whitney U	0.807353	1.24355	Mann-Whitney U	0.807353	1.26545	Mann-Whitney U	0.807353	1.17352	Mann-Whitney U	0.807353
ARIH1	1.00357	Mann-Whitney U	0.345625	0.913738	Mann-Whitney U	0.922626	1.3051	Mann-Whitney U	0.922626	0.778869	Mann-Whitney U	0.922626	0.84753	Mann-Whitney U	0.922626
ARIH2	1.02509	Mann-Whitney U	0.345994	1.04934	Mann-Whitney U	0.977803	1.0897	Mann-Whitney U	0.977803	0.755348	Mann-Whitney U	0.977803	1.02937	Mann-Whitney U	0.977803
ARIH2OS	0.973218	Mann-Whitney U	0.345994	1.03576	Mann-Whitney U	0.990668	1.18336	Mann-Whitney U	0.990668	0.880061	Mann-Whitney U	0.990668	0.950173	Mann-Whitney U	0.990668
ARL1	0.996306	Mann-Whitney U	0.346141	0.747334	Mann-Whitney U	0.975079	1.07008	Mann-Whitney U	0.975079	1.04938	Mann-Whitney U	0.975079	0.837995	Mann-Whitney U	0.975079
ARL10	0.955091	Mann-Whitney U	0.346141	0.917712	Mann-Whitney U	0.881192	0.990605	Mann-Whitney U	0.881192	0.678935	Mann-Whitney U	0.881192	1.66546	Mann-Whitney U	0.881192
ARL11	0.991028	Mann-Whitney U	0.346141	0.804198	Mann-Whitney U	0.984182	1.25965	Mann-Whitney U	0.984182	0.903835	Mann-Whitney U	0.984182	1.01375	Mann-Whitney U	0.984182
ARL13A	0.952457	Mann-Whitney U	0.346511	0.878792	Mann-Whitney U	0.880077	1.25056	Mann-Whitney U	0.880077	1.01994	Mann-Whitney U	0.880077	0.951589	Mann-Whitney U	0.880077
ARL13B	1.06573	Mann-Whitney U	0.347099	1.01419	Mann-Whitney U	0.851149	0.985864	Mann-Whitney U	0.851149	0.975454	Mann-Whitney U	0.851149	0.931171	Mann-Whitney U	0.851149
ARL14	1.0307	Mann-Whitney U	0.347186	0.833896	Mann-Whitney U	0.98034	1.40826	Mann-Whitney U	0.98034	0.311027	Mann-Whitney U	0.98034	0.997411	Mann-Whitney U	0.98034
ARL14EP	0.95296	Mann-Whitney U	0.347186	0.881039	Mann-Whitney U	0.968132	1.04308	Mann-Whitney U	0.968132	1.01535	Mann-Whitney U	0.968132	0.912821	Mann-Whitney U	0.968132
ARL15	1.07944	Mann-Whitney U	0.347186	1.12561	Mann-Whitney U	0.618408	0.941338	Mann-Whitney U	0.618408	0.949793	Mann-Whitney U	0.618408	1.18636	Mann-Whitney U	0.618408
ARL16	0.929399	Mann-Whitney U	0.347186	0.987573	Mann-Whitney U	0.893617	1.23377	Mann-Whitney U	0.893617	0.690744	Mann-Whitney U	0.893617	0.834341	Mann-Whitney U	0.893617
ARL17A	0.897376	Mann-Whitney U	0.347186	0.990364	Mann-Whitney U	0.807127	0.904655	Mann-Whitney U	0.807127	0.729302	Mann-Whitney U	0.807127	1.1296	Mann-Whitney U	0.807127
ARL17B	1.0161	Mann-Whitney U	0.347186	1.13794	Mann-Whitney U	0.970627	1.0676	Mann-Whitney U	0.970627	0.657965	Mann-Whitney U	0.970627	0.87694	Mann-Whitney U	0.970627
ARL2	1.00073	Mann-Whitney U	0.347902	0.913075	Mann-Whitney U	0.9605	0.912086	Mann-Whitney U	0.9605	0.852656	Mann-Whitney U	0.9605	1.06388	Mann-Whitney U	0.9605
ARL2BP	0.952264	Mann-Whitney U	0.348092	1.0147	Mann-Whitney U	0.864648	1.09994	Mann-Whitney U	0.864648	0.591255	Mann-Whitney U	0.864648	1.01816	Mann-Whitney U	0.864648
ARL2BPP10		Mann-Whitney U	0.348318		Mann-Whitney U	0.82288		Mann-Whitney U	0.82288	inf	Mann-Whitney U	0.82288	inf	Mann-Whitney U	0.82288
ARL2BPP2		Mann-Whitney U	0.348354		Mann-Whitney U	0.893617		Mann-Whitney U	0.893617		Mann-Whitney U	0.893617		Mann-Whitney U	0.893617
ARL2BPP3		Mann-Whitney U	0.348414		Mann-Whitney U	0.714655		Mann-Whitney U	0.714655		Mann-Whitney U	0.714655		Mann-Whitney U	0.714655
ARL2BPP4		Mann-Whitney U	0.348653		Mann-Whitney U	0.792553		Mann-Whitney U	0.792553		Mann-Whitney U	0.792553		Mann-Whitney U	0.792553
ARL2BPP5		Mann-Whitney U	0.348653		Mann-Whitney U	0.860444		Mann-Whitney U	0.860444		Mann-Whitney U	0.860444		Mann-Whitney U	0.860444
ARL2BPP6		Mann-Whitney U	0.348653		Mann-Whitney U	0.930298		Mann-Whitney U	0.930298		Mann-Whitney U	0.930298		Mann-Whitney U	0.930298
ARL2BPP7		Mann-Whitney U	0.348653		Mann-Whitney U	0.930298		Mann-Whitney U	0.930298		Mann-Whitney U	0.930298		Mann-Whitney U	0.930298
ARL2BPP8		Mann-Whitney U	0.348653		Mann-Whitney U	0.838437		Mann-Whitney U	0.838437		Mann-Whitney U	0.838437		Mann-Whitney U	0.838437
ARL3	0.955532	Mann-Whitney U	0.348763	1.06843	Mann-Whitney U	0.862518	1.3149	Mann-Whitney U	0.862518	1.1206	Mann-Whitney U	0.862518	1.00971	Mann-Whitney U	0.862518
ARL4A	0.904553	Mann-Whitney U	0.349315	1.08166	Mann-Whitney U	0.691388	1.15104	Mann-Whitney U	0.691388	0.744968	Mann-Whitney U	0.691388	1.17792	Mann-Whitney U	0.691388
ARL4C	0.993304	Mann-Whitney U	0.349856	0.852898	Mann-Whitney U	0.965121	1.29935	Mann-Whitney U	0.965121	0.881483	Mann-Whitney U	0.965121	1.36277	Mann-Whitney U	0.965121
ARL4D	1.03448	Mann-Whitney U	0.349856	1.01858	Mann-Whitney U	0.846609	0.982801	Mann-Whitney U	0.846609	0.632653	Mann-Whitney U	0.846609	1.5174	Mann-Whitney U	0.846609
ARL4P	0.954911	Mann-Whitney U	0.349856	1.11943	Mann-Whitney U	0.537626	1.00841	Mann-Whitney U	0.537626	0.998438	Mann-Whitney U	0.537626	1.35963	Mann-Whitney U	0.537626
ARL5A	1.01775	Mann-Whitney U	0.349856	0.857461	Mann-Whitney U	0.930298	1.11619	Mann-Whitney U	0.930298	0.901364	Mann-Whitney U	0.930298	0.913789	Mann-Whitney U	0.930298
ARL5AP1		Mann-Whitney U	0.349856		Mann-Whitney U	0.944888		Mann-Whitney U	0.944888		Mann-Whitney U	0.944888		Mann-Whitney U	0.944888
ARL5AP2	0.951147	Mann-Whitney U	0.349856		Mann-Whitney U	0.992968		Mann-Whitney U	0.992968		Mann-Whitney U	0.992968		Mann-Whitney U	0.992968
ARL5AP3		Mann-Whitney U	0.350303		Mann-Whitney U	0.956107		Mann-Whitney U	0.956107		Mann-Whitney U	0.956107		Mann-Whitney U	0.956107
ARL5AP4		Mann-Whitney U	0.351111		Mann-Whitney U	0.387468		Mann-Whitney U	0.387468		Mann-Whitney U	0.387468		Mann-Whitney U	0.387468
ARL5B	0.953592	Mann-Whitney U	0.353143	1.11694	Mann-Whitney U	0.902626	1.1841	Mann-Whitney U	0.902626	0.941105	Mann-Whitney U	0.902626	0.947073	Mann-Whitney U	0.902626
ARL5B-AS1	0.99993	Mann-Whitney U	0.353275	0.95169	Mann-Whitney U	0.947808	0.85265	Mann-Whitney U	0.947808	1.15618	Mann-Whitney U	0.947808	1.21784	Mann-Whitney U	0.947808
ARL5C		Mann-Whitney U	0.354121		Mann-Whitney U	0.986731		Mann-Whitney U	0.986731		Mann-Whitney U	0.986731		Mann-Whitney U	0.986731
ARL6	0.995673	Mann-Whitney U	0.354293	1.02484	Mann-Whitney U	0.998838	1.10893	Mann-Whitney U	0.998838	0.769481	Mann-Whitney U	0.998838	0.91058	Mann-Whitney U	0.998838
ARL6IP1	1.06645	Mann-Whitney U	0.35461	0.952659	Mann-Whitney U	0.761768	1.11745	Mann-Whitney U	0.761768	0.867977	Mann-Whitney U	0.761768	0.892309	Mann-Whitney U	0.761768
ARL6IP1P1		Mann-Whitney U	0.354701		Mann-Whitney U	0.797367		Mann-Whitney U	0.797367		Mann-Whitney U	0.797367		Mann-Whitney U	0.797367
ARL6IP1P2		Mann-Whitney U	0.354701		Mann-Whitney U	0.359967		Mann-Whitney U	0.359967		Mann-Whitney U	0.359967		Mann-Whitney U	0.359967
ARL6IP1P3		Mann-Whitney U	0.354977		Mann-Whitney U	0.990506	inf	Mann-Whitney U	0.990506		Mann-Whitney U	0.990506		Mann-Whitney U	0.990506
ARL6IP4	1.05907	Mann-Whitney U	0.355046	0.923935	Mann-Whitney U	0.893617	1.26005	Mann-Whitney U	0.893617	0.762291	Mann-Whitney U	0.893617	0.987274	Mann-Whitney U	0.893617
ARL6IP5	1.0095	Mann-Whitney U	0.355046	1.12304	Mann-Whitney U	0.910638	0.970829	Mann-Whitney U	0.910638	0.973722	Mann-Whitney U	0.910638	1.05703	Mann-Whitney U	0.910638
ARL6IP6	0.967087	Mann-Whitney U	0.355046	1.00032	Mann-Whitney U	0.834169	1.17125	Mann-Whitney U	0.834169	0.728936	Mann-Whitney U	0.834169	0.887713	Mann-Whitney U	0.834169
ARL8A	0.94865	Mann-Whitney U	0.355178	0.93499	Mann-Whitney U	0.698434	1.13909	Mann-Whitney U	0.698434	0.818076	Mann-Whitney U	0.698434	0.973382	Mann-Whitney U	0.698434
ARL8B	0.968699	Mann-Whitney U	0.355178	0.897376	Mann-Whitney U	0.819843	0.892101	Mann-Whitney U	0.819843	0.819269	Mann-Whitney U	0.819843	1.09645	Mann-Whitney U	0.819843
ARL9	1.00889	Mann-Whitney U	0.355189	0.984002	Mann-Whitney U	0.893617	1.15731	Mann-Whitney U	0.893617	0.598613	Mann-Whitney U	0.893617	0.826861	Mann-Whitney U	0.893617
ARMC1	0.989744	Mann-Whitney U	0.355189	0.893641	Mann-Whitney U	0.763232	0.983901	Mann-Whitney U	0.763232	0.947954	Mann-Whitney U	0.763232	0.736486	Mann-Whitney U	0.763232
ARMC10	1.00206	Mann-Whitney U	0.355189	0.991128	Mann-Whitney U	0.984189	1.08882	Mann-Whitney U	0.984189	0.933057	Mann-Whitney U	0.984189	0.934192	Mann-Whitney U	0.984189
ARMC10P1	1.16944	Mann-Whitney U	0.355976	0.69829	Mann-Whitney U	0.807193	2.07159	Mann-Whitney U	0.807193	inf	Mann-Whitney U	0.807193	0.769491	Mann-Whitney U	0.807193
ARMC12	0.888939	Mann-Whitney U	0.355976	0.903288	Mann-Whitney U	0.49061	1.34523	Mann-Whitney U	0.49061	0.442707	Mann-Whitney U	0.49061	0.81085	Mann-Whitney U	0.49061
ARMC2	0.938925	Mann-Whitney U	0.356264	0.883245	Mann-Whitney U	0.74353	1.02866	Mann-Whitney U	0.74353	0.572871	Mann-Whitney U	0.74353	1.32434	Mann-Whitney U	0.74353
ARMC2-AS1		Mann-Whitney U	0.356264		Mann-Whitney U	0.893617		Mann-Whitney U	0.893617		Mann-Whitney U	0.893617		Mann-Whitney U	0.893617
ARMC3	0.92828	Mann-Whitney U	0.356264	0.676757	Mann-Whitney U	0.927587	2.77296	Mann-Whitney U	0.927587	0.52263	Mann-Whitney U	0.927587	3.27979	Mann-Whitney U	0.927587
ARMC4	1.00147	Mann-Whitney U	0.356268	1.13342	Mann-Whitney U	0.848663	1.05049	Mann-Whitney U	0.848663	0.970024	Mann-Whitney U	0.848663	2.0883	Mann-Whitney U	0.848663
ARMC4P1	1.05353	Mann-Whitney U	0.356533	1.33691	Mann-Whitney U	0.90156	1.28551	Mann-Whitney U	0.90156	0.850016	Mann-Whitney U	0.90156	1.08677	Mann-Whitney U	0.90156
ARMC5	0.986479	Mann-Whitney U	0.356667	0.925173	Mann-Whitney U	0.99365	1.01573	Mann-Whitney U	0.99365	0.808394	Mann-Whitney U	0.99365	0.959774	Mann-Whitney U	0.99365
ARMC6	1.05557	Mann-Whitney U	0.356667	1.0647	Mann-Whitney U	0.708482	1.02363	Mann-Whitney U	0.708482	0.877328	Mann-Whitney U	0.708482	1.02949	Mann-Whitney U	0.708482
ARMC7	0.967243	Mann-Whitney U	0.357309	0.95357	Mann-Whitney U	0.96389	1.01193	Mann-Whitney U	0.96389	0.972752	Mann-Whitney U	0.96389	1.10079	Mann-Whitney U	0.96389
ARMC8	0.961223	Mann-Whitney U	0.357595	0.949469	Mann-Whitney U	0.893617	1.05766	Mann-Whitney U	0.893617	0.667426	Mann-Whitney U	0.893617	0.806327	Mann-Whitney U	0.893617
ARMC9	0.956802	Mann-Whitney U	0.357953	0.973645	Mann-Whitney U	0.7783	1.09729	Mann-Whitney U	0.7783	0.873622	Mann-Whitney U	0.7783	0.875606	Mann-Whitney U	0.7783
ARMCX1	0.98395	Mann-Whitney U	0.358128	0.854897	Mann-Whitney U	0.979911	0.720463	Mann-Whitney U	0.979911	0.79053	Mann-Whitney U	0.979911	0.880554	Mann-Whitney U	0.979911
ARMCX2	0.979408	Mann-Whitney U	0.358128	0.864937	Mann-Whitney U	0.881165	1.36224	Mann-Whitney U	0.881165	0.891519	Mann-Whitney U	0.881165	0.908988	Mann-Whitney U	0.881165
ARMCX3	1.02871	Mann-Whitney U	0.358128	0.897678	Mann-Whitney U	0.884444	1.22209	Mann-Whitney U	0.884444	1.07006	Mann-Whitney U	0.884444	0.747544	Mann-Whitney U	0.884444
ARMCX3-AS1		Mann-Whitney U	0.358186		Mann-Whitney U	0.841129		Mann-Whitney U	0.841129		Mann-Whitney U	0.841129		Mann-Whitney U	0.841129
ARMCX4	1.07543	Mann-Whitney U	0.358186	1.06034	Mann-Whitney U	0.6924	1.16876	Mann-Whitney U	0.6924	1.15082	Mann-Whitney U	0.6924	1.50749	Mann-Whitney U	0.6924
ARMCX5	0.97353	Mann-Whitney U	0.358186	0.982107	Mann-Whitney U	0.976742	1.15148	Mann-Whitney U	0.976742	1.20742	Mann-Whitney U	0.976742	1.19898	Mann-Whitney U	0.976742
ARMCX6	0.99545	Mann-Whitney U	0.358186	1.00876	Mann-Whitney U	0.99006	1.2149	Mann-Whitney U	0.99006	0.94392	Mann-Whitney U	0.99006	1.09378	Mann-Whitney U	0.99006
ARMS2	0.897812	Mann-Whitney U	0.358186	0.95841	Mann-Whitney U	0.693175	1.3519	Mann-Whitney U	0.693175	0.810573	Mann-Whitney U	0.693175	1.27627	Mann-Whitney U	0.693175
ARNT	0.956691	Mann-Whitney U	0.358186	0.935094	Mann-Whitney U	0.656234	1.03771	Mann-Whitney U	0.656234	0.856907	Mann-Whitney U	0.656234	0.90333	Mann-Whitney U	0.656234
ARNT2	1.03964	Mann-Whitney U	0.358186	1.65253	Mann-Whitney U	0.761637	0.973775	Mann-Whitney U	0.761637	0.767771	Mann-Whitney U	0.761637	0.999512	Mann-Whitney U	0.761637
ARNTL	0.959712	Mann-Whitney U	0.358367	0.98402	Mann-Whitney U	0.771181	1.35652	Mann-Whitney U	0.771181	0.611461	Mann-Whitney U	0.771181	1.03384	Mann-Whitney U	0.771181
ARNTL2	0.983669	Mann-Whitney U	0.358367	1.01706	Mann-Whitney U	0.996832	1.30387	Mann-Whitney U	0.996832	0.875538	Mann-Whitney U	0.996832	1.5123	Mann-Whitney U	0.996832
ARPC1A	0.968961	Mann-Whitney U	0.358367	0.858488	Mann-Whitney U	0.922492	1.4071	Mann-Whitney U	0.922492	0.921008	Mann-Whitney U	0.922492	0.957096	Mann-Whitney U	0.922492
ARPC1B	0.950985	Mann-Whitney U	0.358367	1.09857	Mann-Whitney U	0.946872	1.42888	Mann-Whitney U	0.946872	0.650537	Mann-Whitney U	0.946872	1.38199	Mann-Whitney U	0.946872
ARPC2	1.04309	Mann-Whitney U	0.358367	1.00533	Mann-Whitney U	0.898855	1.15168	Mann-Whitney U	0.898855	0.889636	Mann-Whitney U	0.898855	1.08333	Mann-Whitney U	0.898855
ARPC3	1.05446	Mann-Whitney U	0.358367	1.07039	Mann-Whitney U	0.190572	1.14436	Mann-Whitney U	0.190572	0.924622	Mann-Whitney U	0.190572	1.27571	Mann-Whitney U	0.190572
ARPC3P1	0.90108	Mann-Whitney U	0.358367	1.21849	Mann-Whitney U	0.880077	0.987675	Mann-Whitney U	0.880077	1.2393	Mann-Whitney U	0.880077	1.02434	Mann-Whitney U	0.880077
ARPC3P2		Mann-Whitney U	0.358367		Mann-Whitney U	0.893617		Mann-Whitney U	0.893617		Mann-Whitney U	0.893617		Mann-Whitney U	0.893617
ARPC3P5		Mann-Whitney U	0.358618		Mann-Whitney U	0.7783		Mann-Whitney U	0.7783		Mann-Whitney U	0.7783		Mann-Whitney U	0.7783
ARPC4	1.02269	Mann-Whitney U	0.358618	1.11141	Mann-Whitney U	0.927265	1.06267	Mann-Whitney U	0.927265	0.937154	Mann-Whitney U	0.927265	0.918346	Mann-Whitney U	0.927265
ARPC4-TTLL3	1.09703	Mann-Whitney U	0.35866	0.940601	Mann-Whitney U	0.646022	1.34912	Mann-Whitney U	0.646022	0.681678	Mann-Whitney U	0.646022	0.860649	Mann-Whitney U	0.646022
ARPC5	1.02764	Mann-Whitney U	0.35866	0.835208	Mann-Whitney U	0.960475	1.28934	Mann-Whitney U	0.960475	0.726699	Mann-Whitney U	0.960475	0.965607	Mann-Whitney U	0.960475
ARPC5L	1.00776	Mann-Whitney U	0.358777	0.986533	Mann-Whitney U	0.873333	1.04479	Mann-Whitney U	0.873333	1.0194	Mann-Whitney U	0.873333	0.935081	Mann-Whitney U	0.873333
ARPP19	1.02752	Mann-Whitney U	0.359967	1.05551	Mann-Whitney U	0.761285	1.15309	Mann-Whitney U	0.761285	0.915603	Mann-Whitney U	0.761285	0.852657	Mann-Whitney U	0.761285
ARPP21	0.957652	Mann-Whitney U	0.359967	0.709037	Mann-Whitney U	0.881954	1.17364	Mann-Whitney U	0.881954	0.702239	Mann-Whitney U	0.881954	1.78663	Mann-Whitney U	0.881954
ARPP21-AS1		Mann-Whitney U	0.359967		Mann-Whitney U	0.933888		Mann-Whitney U	0.933888		Mann-Whitney U	0.933888		Mann-Whitney U	0.933888
ARR3	0.915921	Mann-Whitney U	0.359967	0.972622	Mann-Whitney U	0.537626	0.905412	Mann-Whitney U	0.537626	0.856578	Mann-Whitney U	0.537626	1.24217	Mann-Whitney U	0.537626
ARRB1	0.962849	Mann-Whitney U	0.359967	0.983055	Mann-Whitney U	0.848997	1.18824	Mann-Whitney U	0.848997	1.03009	Mann-Whitney U	0.848997	0.841551	Mann-Whitney U	0.848997
ARRB2	0.9435	Mann-Whitney U	0.359967	0.942783	Mann-Whitney U	0.7783	1.24768	Mann-Whitney U	0.7783	0.657086	Mann-Whitney U	0.7783	1.13624	Mann-Whitney U	0.7783
ARRDC1	0.988215	Mann-Whitney U	0.359967	0.945331	Mann-Whitney U	0.893617	1.13884	Mann-Whitney U	0.893617	0.688921	Mann-Whitney U	0.893617	1.13925	Mann-Whitney U	0.893617
ARRDC2	1.03588	Mann-Whitney U	0.360452	0.990816	Mann-Whitney U	0.881107	1.13395	Mann-Whitney U	0.881107	0.633117	Mann-Whitney U	0.881107	1.22553	Mann-Whitney U	0.881107
ARRDC3	0.951427	Mann-Whitney U	0.360595	1.30462	Mann-Whitney U	0.945202	1.20773	Mann-Whitney U	0.945202	0.829821	Mann-Whitney U	0.945202	1.11424	Mann-Whitney U	0.945202
ARRDC4	0.972611	Mann-Whitney U	0.361379	0.994206	Mann-Whitney U	0.88033	0.894887	Mann-Whitney U	0.88033	0.604573	Mann-Whitney U	0.88033	1.1809	Mann-Whitney U	0.88033
ARRDC5	0.948645	Mann-Whitney U	0.361379	0.820377	Mann-Whitney U	0.8222	1.70797	Mann-Whitney U	0.8222	0.609719	Mann-Whitney U	0.8222	1.02784	Mann-Whitney U	0.8222
ARSA	0.972966	Mann-Whitney U	0.361379	1.03333	Mann-Whitney U	0.871985	1.14466	Mann-Whitney U	0.871985	0.465569	Mann-Whitney U	0.871985	1.31789	Mann-Whitney U	0.871985
ARSB	0.969978	Mann-Whitney U	0.362648	1.1042	Mann-Whitney U	0.930298	0.957555	Mann-Whitney U	0.930298	0.650805	Mann-Whitney U	0.930298	1.0692	Mann-Whitney U	0.930298
ARSD	1.01361	Mann-Whitney U	0.362648	1.21369	Mann-Whitney U	0.975555	1.06216	Mann-Whitney U	0.975555	0.872475	Mann-Whitney U	0.975555	1.00171	Mann-Whitney U	0.975555
ARSD-AS1	1.42729	Mann-Whitney U	0.362648	1.19889	Mann-Whitney U	0.527171	2.8736	Mann-Whitney U	0.527171	4.00347	Mann-Whitney U	0.527171	2.75671	Mann-Whitney U	0.527171
ARSDP1	1.0364	Mann-Whitney U	0.362661	1.27513	Mann-Whitney U	0.980248	1.2678	Mann-Whitney U	0.980248	1.08621	Mann-Whitney U	0.980248	1.9975	Mann-Whitney U	0.980248
ARSE	0.921639	Mann-Whitney U	0.362661	1.41231	Mann-Whitney U	0.880426	1.10947	Mann-Whitney U	0.880426	0.47338	Mann-Whitney U	0.880426	1.27362	Mann-Whitney U	0.880426
ARSEP1	1.00449	Mann-Whitney U	0.362818	1.18819	Mann-Whitney U	0.958108	0.659995	Mann-Whitney U	0.958108	1.01227	Mann-Whitney U	0.958108	1.61793	Mann-Whitney U	0.958108
ARSF	1.04458	Mann-Whitney U	0.362818	0	Mann-Whitney U	0.988543	0.576872	Mann-Whitney U	0.988543	0.772516	Mann-Whitney U	0.988543	2.15709	Mann-Whitney U	0.988543
ARSFP1		Mann-Whitney U	0.362865		Mann-Whitney U	0.930298		Mann-Whitney U	0.930298		Mann-Whitney U	0.930298		Mann-Whitney U	0.930298
ARSG	0.953766	Mann-Whitney U	0.362865	0.950013	Mann-Whitney U	0.981802	1.07605	Mann-Whitney U	0.981802	0.758091	Mann-Whitney U	0.981802	0.767205	Mann-Whitney U	0.981802
ARSH	1.02618	Mann-Whitney U	0.363025	1.62039	Mann-Whitney U	0.986553	1.61551	Mann-Whitney U	0.986553	1.2161	Mann-Whitney U	0.986553	1.20891	Mann-Whitney U	0.986553
ARSI	1.01037	Mann-Whitney U	0.363025	1.29305	Mann-Whitney U	0.980296	1.17516	Mann-Whitney U	0.980296	0.553964	Mann-Whitney U	0.980296	0.830591	Mann-Whitney U	0.980296
ARSJ	0.935378	Mann-Whitney U	0.365019	1.1709	Mann-Whitney U	0.712378	1.54487	Mann-Whitney U	0.712378	0.513746	Mann-Whitney U	0.712378	1.66746	Mann-Whitney U	0.712378
ARSK	0.985513	Mann-Whitney U	0.365019	1.04824	Mann-Whitney U	0.973248	1.11748	Mann-Whitney U	0.973248	0.794283	Mann-Whitney U	0.973248	1.01722	Mann-Whitney U	0.973248
ART1	0.98389	Mann-Whitney U	0.365019	0.668555	Mann-Whitney U	0.788955	1.5108	Mann-Whitney U	0.788955	0.498817	Mann-Whitney U	0.788955	1.08003	Mann-Whitney U	0.788955
ART3	0.994604	Mann-Whitney U	0.365019	0.882036	Mann-Whitney U	0.958735	1.57807	Mann-Whitney U	0.958735	0.826526	Mann-Whitney U	0.958735	1.75959	Mann-Whitney U	0.958735
ART4	0.902184	Mann-Whitney U	0.365019	0.923488	Mann-Whitney U	0.868546	0.575458	Mann-Whitney U	0.868546	1.36616	Mann-Whitney U	0.868546	1.15355	Mann-Whitney U	0.868546
ART5	1.04286	Mann-Whitney U	0.365019	0.748327	Mann-Whitney U	0.920481	1.71731	Mann-Whitney U	0.920481	1.04375	Mann-Whitney U	0.920481	0.997235	Mann-Whitney U	0.920481
ARTN	0.930488	Mann-Whitney U	0.365019	1.32262	Mann-Whitney U	0.894835	0.813035	Mann-Whitney U	0.894835	1.63339	Mann-Whitney U	0.894835	1.39042	Mann-Whitney U	0.894835
ARV1	1.00256	Mann-Whitney U	0.365019	0.886365	Mann-Whitney U	0.993881	1.18048	Mann-Whitney U	0.993881	1.01139	Mann-Whitney U	0.993881	1.08341	Mann-Whitney U	0.993881
ARVCF	0.955382	Mann-Whitney U	0.365019	1.13172	Mann-Whitney U	0.844781	1.25974	Mann-Whitney U	0.844781	0.833502	Mann-Whitney U	0.844781	0.995197	Mann-Whitney U	0.844781
ARX	1.14314	Mann-Whitney U	0.365019	0.779652	Mann-Whitney U	0.655152	1.0804	Mann-Whitney U	0.655152	0.827866	Mann-Whitney U	0.655152	0.714747	Mann-Whitney U	0.655152
AS3MT	1.09004	Mann-Whitney U	0.365019	1.42554	Mann-Whitney U	0.751183	1.27299	Mann-Whitney U	0.751183	1.18236	Mann-Whitney U	0.751183	1.34556	Mann-Whitney U	0.751183
ASAH1	1.00954	Mann-Whitney U	0.365019	0.930371	Mann-Whitney U	0.893617	0.852865	Mann-Whitney U	0.893617	0.881745	Mann-Whitney U	0.893617	1.18271	Mann-Whitney U	0.893617
ASAH2	0.968874	Mann-Whitney U	0.365099	1.04647	Mann-Whitney U	0.781315	1.06657	Mann-Whitney U	0.781315	0.693316	Mann-Whitney U	0.781315	1.02099	Mann-Whitney U	0.781315
ASAH2B	0.86933	Mann-Whitney U	0.365099	0.653408	Mann-Whitney U	0.875656	1.08927	Mann-Whitney U	0.875656	1.21985	Mann-Whitney U	0.875656	0.979564	Mann-Whitney U	0.875656
ASAH2C		Mann-Whitney U	0.365099		Mann-Whitney U	0.893617		Mann-Whitney U	0.893617	0	Mann-Whitney U	0.893617	inf	Mann-Whitney U	0.893617
ASAP1	0.904896	Mann-Whitney U	0.365099	0.751718	Mann-Whitney U	0.470828	1.27703	Mann-Whitney U	0.470828	0.680059	Mann-Whitney U	0.470828	1.03447	Mann-Whitney U	0.470828
ASAP2	1.02772	Mann-Whitney U	0.365099	1.2094	Mann-Whitney U	0.86554	1.15145	Mann-Whitney U	0.86554	0.647279	Mann-Whitney U	0.86554	1.18472	Mann-Whitney U	0.86554
ASAP3	0.942826	Mann-Whitney U	0.365099	1.10385	Mann-Whitney U	0.835092	0.958671	Mann-Whitney U	0.835092	0.735339	Mann-Whitney U	0.835092	1.08125	Mann-Whitney U	0.835092
ASB1	1.02441	Mann-Whitney U	0.365099	0.94487	Mann-Whitney U	0.958855	1.12964	Mann-Whitney U	0.958855	1.19013	Mann-Whitney U	0.958855	0.871318	Mann-Whitney U	0.958855
ASB10	0.996195	Mann-Whitney U	0.365099	1.44679	Mann-Whitney U	0.916589	1.22246	Mann-Whitney U	0.916589	1.04774	Mann-Whitney U	0.916589	0.645843	Mann-Whitney U	0.916589
ASB11	1.02598	Mann-Whitney U	0.365099	0.748805	Mann-Whitney U	0.982221	1.2931	Mann-Whitney U	0.982221	1.78852	Mann-Whitney U	0.982221	0.792323	Mann-Whitney U	0.982221
ASB12		Mann-Whitney U	0.365099		Mann-Whitney U	0.604683		Mann-Whitney U	0.604683		Mann-Whitney U	0.604683		Mann-Whitney U	0.604683
ASB13	1.01648	Mann-Whitney U	0.365099	0.925943	Mann-Whitney U	0.880077	1.05673	Mann-Whitney U	0.880077	1.05272	Mann-Whitney U	0.880077	1.03656	Mann-Whitney U	0.880077
ASB14	0.960717	Mann-Whitney U	0.365099	0.857405	Mann-Whitney U	0.842545	1.01547	Mann-Whitney U	0.842545	0.736368	Mann-Whitney U	0.842545	0.879557	Mann-Whitney U	0.842545
ASB15	0.797562	Mann-Whitney U	0.365099	0.661902	Mann-Whitney U	0.424041	0.995661	Mann-Whitney U	0.424041	1.07362	Mann-Whitney U	0.424041	1.05305	Mann-Whitney U	0.424041
ASB16	0.983964	Mann-Whitney U	0.365099	1.03422	Mann-Whitney U	0.957117	1.21842	Mann-Whitney U	0.957117	0.830763	Mann-Whitney U	0.957117	1.10274	Mann-Whitney U	0.957117
ASB17	0.758303	Mann-Whitney U	0.365106	0.831747	Mann-Whitney U	0.672188	0.917491	Mann-Whitney U	0.672188	2.0213	Mann-Whitney U	0.672188	2.21829	Mann-Whitney U	0.672188
ASB18	1.05561	Mann-Whitney U	0.365106	1.01076	Mann-Whitney U	0.898588	1.10785	Mann-Whitney U	0.898588	0.730556	Mann-Whitney U	0.898588	1.15998	Mann-Whitney U	0.898588
ASB2	1.01936	Mann-Whitney U	0.365106	0.95536	Mann-Whitney U	0.986731	1.89041	Mann-Whitney U	0.986731	0.593226	Mann-Whitney U	0.986731	1.10391	Mann-Whitney U	0.986731
ASB4	0.710413	Mann-Whitney U	0.365106	0.630624	Mann-Whitney U	0.307222	1.4331	Mann-Whitney U	0.307222	0.581621	Mann-Whitney U	0.307222	1.02366	Mann-Whitney U	0.307222
ASB5	0.939637	Mann-Whitney U	0.365106	0.99877	Mann-Whitney U	0.905766	1.10961	Mann-Whitney U	0.905766	0.712758	Mann-Whitney U	0.905766	0.559359	Mann-Whitney U	0.905766
ASB6	0.924604	Mann-Whitney U	0.365106	0.941655	Mann-Whitney U	0.819105	1.09668	Mann-Whitney U	0.819105	0.688887	Mann-Whitney U	0.819105	1.19071	Mann-Whitney U	0.819105
ASB7	0.97875	Mann-Whitney U	0.365106	1.0155	Mann-Whitney U	0.971341	1.25801	Mann-Whitney U	0.971341	0.948066	Mann-Whitney U	0.971341	0.881024	Mann-Whitney U	0.971341
ASB8	1.02092	Mann-Whitney U	0.365178	1.06282	Mann-Whitney U	0.99365	1.02961	Mann-Whitney U	0.99365	0.850028	Mann-Whitney U	0.99365	0.962653	Mann-Whitney U	0.99365
ASB9	1.13638	Mann-Whitney U	0.365935	0.961878	Mann-Whitney U	0.817087	1.18976	Mann-Whitney U	0.817087	0.807943	Mann-Whitney U	0.817087	1.42615	Mann-Whitney U	0.817087
ASB9P1	0.938621	Mann-Whitney U	0.365935	0.969488	Mann-Whitney U	0.724598	1.20494	Mann-Whitney U	0.724598	0.836734	Mann-Whitney U	0.724598	0.790893	Mann-Whitney U	0.724598
ASCC1	0.974266	Mann-Whitney U	0.365935	1.23044	Mann-Whitney U	1	0.953328	Mann-Whitney U	1	0.693446	Mann-Whitney U	1	1.24192	Mann-Whitney U	1
ASCC2	0.979918	Mann-Whitney U	0.365935	1.06758	Mann-Whitney U	0.827127	1.25169	Mann-Whitney U	0.827127	0.713415	Mann-Whitney U	0.827127	1.02152	Mann-Whitney U	0.827127
ASCC3	0.977549	Mann-Whitney U	0.365935	0.962501	Mann-Whitney U	0.893617	1.19098	Mann-Whitney U	0.893617	0.649096	Mann-Whitney U	0.893617	1.05938	Mann-Whitney U	0.893617
ASCL1	0.836149	Mann-Whitney U	0.365935	1.08824	Mann-Whitney U	0.6653	1.3274	Mann-Whitney U	0.6653	1.00825	Mann-Whitney U	0.6653	1.51057	Mann-Whitney U	0.6653
ASCL2	0.994444	Mann-Whitney U	0.365935	1.01493	Mann-Whitney U	0.951598	1.27338	Mann-Whitney U	0.951598	0.567973	Mann-Whitney U	0.951598	1.39801	Mann-Whitney U	0.951598
ASCL3	0.909091	Mann-Whitney U	0.365935	0.74534	Mann-Whitney U	0.614008	1.24455	Mann-Whitney U	0.614008	1.24977	Mann-Whitney U	0.614008	0.775401	Mann-Whitney U	0.614008
ASCL4	0.980938	Mann-Whitney U	0.366284	0.892877	Mann-Whitney U	0.92171	2.32433	Mann-Whitney U	0.92171	1.65644	Mann-Whitney U	0.92171	0.999759	Mann-Whitney U	0.92171
ASCL5	1.02191	Mann-Whitney U	0.366284	1.37928	Mann-Whitney U	0.789046	1.65071	Mann-Whitney U	0.789046	0.629078	Mann-Whitney U	0.789046	0.94993	Mann-Whitney U	0.789046
ASF1A	0.941836	Mann-Whitney U	0.369519	1.0898	Mann-Whitney U	0.772434	1.20181	Mann-Whitney U	0.772434	0.969973	Mann-Whitney U	0.772434	1.22096	Mann-Whitney U	0.772434
ASF1B	0.93975	Mann-Whitney U	0.369519	0.809042	Mann-Whitney U	0.9496	1.20037	Mann-Whitney U	0.9496	0.408005	Mann-Whitney U	0.9496	1.26815	Mann-Whitney U	0.9496
ASGR1	1.01385	Mann-Whitney U	0.369519	1.05683	Mann-Whitney U	0.893617	1.87441	Mann-Whitney U	0.893617	0.6121	Mann-Whitney U	0.893617	0.801858	Mann-Whitney U	0.893617
ASGR2	1.02189	Mann-Whitney U	0.369632	0.948805	Mann-Whitney U	0.976025	0.955537	Mann-Whitney U	0.976025	1.34075	Mann-Whitney U	0.976025	0.644649	Mann-Whitney U	0.976025
ASH1L	0.977177	Mann-Whitney U	0.369632	0.885839	Mann-Whitney U	0.804039	0.999999	Mann-Whitney U	0.804039	0.889772	Mann-Whitney U	0.804039	0.748518	Mann-Whitney U	0.804039
ASH1L-AS1	1.03288	Mann-Whitney U	0.369632	0.972455	Mann-Whitney U	0.726768	1.08243	Mann-Whitney U	0.726768	1.13965	Mann-Whitney U	0.726768	1.09197	Mann-Whitney U	0.726768
ASH1L-IT1		Mann-Whitney U	0.369632	1.62648	Mann-Whitney U	0.966261		Mann-Whitney U	0.966261	inf	Mann-Whitney U	0.966261	inf	Mann-Whitney U	0.966261
ASH2L	0.97636	Mann-Whitney U	0.369632	1.06804	Mann-Whitney U	0.937303	1.28153	Mann-Whitney U	0.937303	1.06372	Mann-Whitney U	0.937303	1.3088	Mann-Whitney U	0.937303
ASH2LP1		Mann-Whitney U	0.369632		Mann-Whitney U	1		Mann-Whitney U	1		Mann-Whitney U	1		Mann-Whitney U	1
ASIC1	0.96425	Mann-Whitney U	0.369632	0.956529	Mann-Whitney U	0.930298	1.02307	Mann-Whitney U	0.930298	0.998176	Mann-Whitney U	0.930298	0.949653	Mann-Whitney U	0.930298
ASIC2	1.00065	Mann-Whitney U	0.370166	0.838511	Mann-Whitney U	0.929235	1.72933	Mann-Whitney U	0.929235	1.4627	Mann-Whitney U	0.929235	0.88725	Mann-Whitney U	0.929235
ASIC3	0.963197	Mann-Whitney U	0.370167	0.939329	Mann-Whitney U	0.96488	1.03457	Mann-Whitney U	0.96488	0.988144	Mann-Whitney U	0.96488	0.981072	Mann-Whitney U	0.96488
ASIC4	0.966585	Mann-Whitney U	0.370816	0.906607	Mann-Whitney U	0.944929	1.4045	Mann-Whitney U	0.944929	0.74668	Mann-Whitney U	0.944929	0.905606	Mann-Whitney U	0.944929
ASIP	0.992318	Mann-Whitney U	0.370816	1.19657	Mann-Whitney U	0.921438	0.987513	Mann-Whitney U	0.921438	0.966447	Mann-Whitney U	0.921438	1.27513	Mann-Whitney U	0.921438
ASL	1.11316	Mann-Whitney U	0.370816	1.18811	Mann-Whitney U	0.531082	1.3107	Mann-Whitney U	0.531082	1.08284	Mann-Whitney U	0.531082	0.993738	Mann-Whitney U	0.531082
ASLP1	1.15313	Mann-Whitney U	0.370816	1.03463	Mann-Whitney U	0.470828	0.98901	Mann-Whitney U	0.470828	0.596521	Mann-Whitney U	0.470828	0.345131	Mann-Whitney U	0.470828
ASMT	1.03711	Mann-Whitney U	0.370816	0.918366	Mann-Whitney U	0.952666	1.30819	Mann-Whitney U	0.952666	1.62267	Mann-Whitney U	0.952666	1.16659	Mann-Whitney U	0.952666
ASMTL	1.01103	Mann-Whitney U	0.371433	1.09777	Mann-Whitney U	0.986731	0.964577	Mann-Whitney U	0.986731	0.857823	Mann-Whitney U	0.986731	1.21916	Mann-Whitney U	0.986731
ASMTL-AS1	1.11688	Mann-Whitney U	0.371433	1.04324	Mann-Whitney U	0.715263	1.15695	Mann-Whitney U	0.715263	0.734464	Mann-Whitney U	0.715263	1.1796	Mann-Whitney U	0.715263
ASNA1	0.987894	Mann-Whitney U	0.371433	0.987346	Mann-Whitney U	0.986731	1.06335	Mann-Whitney U	0.986731	0.915118	Mann-Whitney U	0.986731	0.965034	Mann-Whitney U	0.986731
ASNS	0.958238	Mann-Whitney U	0.371433	1.05938	Mann-Whitney U	0.785035	1.16027	Mann-Whitney U	0.785035	0.694891	Mann-Whitney U	0.785035	1.15741	Mann-Whitney U	0.785035
ASNSD1	1.02141	Mann-Whitney U	0.371433	0.921071	Mann-Whitney U	0.935803	1.10962	Mann-Whitney U	0.935803	1.17934	Mann-Whitney U	0.935803	0.952094	Mann-Whitney U	0.935803
ASNSP1	0	Mann-Whitney U	0.371433	1.27345	Mann-Whitney U	0.145121	0.788456	Mann-Whitney U	0.145121	0.316535	Mann-Whitney U	0.145121	2.61943	Mann-Whitney U	0.145121
ASNSP3		Mann-Whitney U	0.371433	inf	Mann-Whitney U	0.916774		Mann-Whitney U	0.916774	inf	Mann-Whitney U	0.916774	inf	Mann-Whitney U	0.916774
ASNSP4		Mann-Whitney U	0.371859		Mann-Whitney U	0.674291		Mann-Whitney U	0.674291		Mann-Whitney U	0.674291		Mann-Whitney U	0.674291
ASNSP5	0.925881	Mann-Whitney U	0.371859	0.803287	Mann-Whitney U	0.694739	1.02282	Mann-Whitney U	0.694739	0.834117	Mann-Whitney U	0.694739	0.836314	Mann-Whitney U	0.694739
ASPA	1.01196	Mann-Whitney U	0.371859	0.938025	Mann-Whitney U	0.893617	0.872775	Mann-Whitney U	0.893617	0.886153	Mann-Whitney U	0.893617	1.47737	Mann-Whitney U	0.893617
ASPDH	0.951088	Mann-Whitney U	0.372294	0.996386	Mann-Whitney U	0.726114	1.05216	Mann-Whitney U	0.726114	1.19841	Mann-Whitney U	0.726114	0.906287	Mann-Whitney U	0.726114
ASPG	0.91442	Mann-Whitney U	0.37246	0.853634	Mann-Whitney U	0.809911	1.01843	Mann-Whitney U	0.809911	0.952147	Mann-Whitney U	0.809911	0.791378	Mann-Whitney U	0.809911
ASPH	0.96207	Mann-Whitney U	0.374103	1.28848	Mann-Whitney U	0.791902	1.25622	Mann-Whitney U	0.791902	0.788596	Mann-Whitney U	0.791902	1.33248	Mann-Whitney U	0.791902
ASPHD1	1.01213	Mann-Whitney U	0.374103	0.909959	Mann-Whitney U	0.968947	0.796262	Mann-Whitney U	0.968947	0.832523	Mann-Whitney U	0.968947	0.721891	Mann-Whitney U	0.968947
ASPHD2	1.00982	Mann-Whitney U	0.374103	0.801854	Mann-Whitney U	1	1.284	Mann-Whitney U	1	0.78746	Mann-Whitney U	1	1.43411	Mann-Whitney U	1
ASPM	1.0124	Mann-Whitney U	0.374103	0.643276	Mann-Whitney U	0.969086	1.05102	Mann-Whitney U	0.969086	0.523794	Mann-Whitney U	0.969086	1.03007	Mann-Whitney U	0.969086
ASPN	1.01513	Mann-Whitney U	0.374103	1.04437	Mann-Whitney U	0.754157	0.786087	Mann-Whitney U	0.754157	1.11864	Mann-Whitney U	0.754157	1.07523	Mann-Whitney U	0.754157
ASPRV1	1.01749	Mann-Whitney U	0.374103	1.10772	Mann-Whitney U	0.980091	1.26446	Mann-Whitney U	0.980091	0.857499	Mann-Whitney U	0.980091	0.88051	Mann-Whitney U	0.980091
ASPSCR1	1.06483	Mann-Whitney U	0.374103	0.979823	Mann-Whitney U	0.808509	1.30443	Mann-Whitney U	0.808509	0.904672	Mann-Whitney U	0.808509	0.995277	Mann-Whitney U	0.808509
ASRGL1	1.08317	Mann-Whitney U	0.375309	1.05788	Mann-Whitney U	0.683006	1.02831	Mann-Whitney U	0.683006	2.38242	Mann-Whitney U	0.683006	0.91626	Mann-Whitney U	0.683006
ASS1	1.06591	Mann-Whitney U	0.375309	1.25536	Mann-Whitney U	0.71479	1.16107	Mann-Whitney U	0.71479	0.733294	Mann-Whitney U	0.71479	0.905826	Mann-Whitney U	0.71479
ASS1P1	1.0127	Mann-Whitney U	0.375309		Mann-Whitney U	0.97266	inf	Mann-Whitney U	0.97266	2.17494	Mann-Whitney U	0.97266	inf	Mann-Whitney U	0.97266
ASS1P10		Mann-Whitney U	0.375309		Mann-Whitney U	0.977898		Mann-Whitney U	0.977898		Mann-Whitney U	0.977898		Mann-Whitney U	0.977898
ASS1P11		Mann-Whitney U	0.375314		Mann-Whitney U	0.796719		Mann-Whitney U	0.796719		Mann-Whitney U	0.796719		Mann-Whitney U	0.796719
ASS1P12	0.853879	Mann-Whitney U	0.375314	1.03229	Mann-Whitney U	0.716232	1.63179	Mann-Whitney U	0.716232	1.60092	Mann-Whitney U	0.716232	1.45572	Mann-Whitney U	0.716232
ASS1P2	0.92068	Mann-Whitney U	0.375314	1.0813	Mann-Whitney U	0.973615	0	Mann-Whitney U	0.973615	0.329782	Mann-Whitney U	0.973615	inf	Mann-Whitney U	0.973615
ASS1P4		Mann-Whitney U	0.375314		Mann-Whitney U	0.879015		Mann-Whitney U	0.879015		Mann-Whitney U	0.879015		Mann-Whitney U	0.879015
ASS1P5		Mann-Whitney U	0.375314		Mann-Whitney U	0.75443		Mann-Whitney U	0.75443		Mann-Whitney U	0.75443		Mann-Whitney U	0.75443
ASS1P6		Mann-Whitney U	0.375314		Mann-Whitney U	0.893617		Mann-Whitney U	0.893617		Mann-Whitney U	0.893617		Mann-Whitney U	0.893617
ASS1P7		Mann-Whitney U	0.375314		Mann-Whitney U	0.970515		Mann-Whitney U	0.970515		Mann-Whitney U	0.970515		Mann-Whitney U	0.970515
ASS1P9		Mann-Whitney U	0.37579		Mann-Whitney U	0.997839		Mann-Whitney U	0.997839		Mann-Whitney U	0.997839		Mann-Whitney U	0.997839
ASTE1	0.921816	Mann-Whitney U	0.37579	0.981787	Mann-Whitney U	0.656227	1.30797	Mann-Whitney U	0.656227	0.918495	Mann-Whitney U	0.656227	0.840241	Mann-Whitney U	0.656227
ASTL	0.852634	Mann-Whitney U	0.375804	0.756731	Mann-Whitney U	0.695276	1.53905	Mann-Whitney U	0.695276	1.00991	Mann-Whitney U	0.695276	1.15823	Mann-Whitney U	0.695276
ASTN1	0.952413	Mann-Whitney U	0.375804	0.883868	Mann-Whitney U	0.893617	3.41447	Mann-Whitney U	0.893617	1.05036	Mann-Whitney U	0.893617	0.817546	Mann-Whitney U	0.893617
ASTN2	1.0567	Mann-Whitney U	0.375969	1.02556	Mann-Whitney U	0.754157	0.750774	Mann-Whitney U	0.754157	1.06095	Mann-Whitney U	0.754157	0.67306	Mann-Whitney U	0.754157
ASUN	0.900656	Mann-Whitney U	0.376537	1.014	Mann-Whitney U	0.42524	1.21379	Mann-Whitney U	0.42524	0.796358	Mann-Whitney U	0.42524	1.01383	Mann-Whitney U	0.42524
ASXL1	1.00089	Mann-Whitney U	0.377048	1.04877	Mann-Whitney U	0.998912	0.837499	Mann-Whitney U	0.998912	1.09483	Mann-Whitney U	0.998912	1.0497	Mann-Whitney U	0.998912
ASXL2	0.92927	Mann-Whitney U	0.377048	0.982206	Mann-Whitney U	0.568933	1.2091	Mann-Whitney U	0.568933	0.84941	Mann-Whitney U	0.568933	0.769499	Mann-Whitney U	0.568933
ASXL3	0.980972	Mann-Whitney U	0.377135	0.944707	Mann-Whitney U	0.792553	1.4713	Mann-Whitney U	0.792553	0.935208	Mann-Whitney U	0.792553	0.562504	Mann-Whitney U	0.792553
ASZ1	0.773155	Mann-Whitney U	0.377135	0.72659	Mann-Whitney U	0.512249	1.54738	Mann-Whitney U	0.512249	1.38249	Mann-Whitney U	0.512249	1.60014	Mann-Whitney U	0.512249
ATAD1	0.910715	Mann-Whitney U	0.377135	0.94432	Mann-Whitney U	0.792553	0.945634	Mann-Whitney U	0.792553	0.92829	Mann-Whitney U	0.792553	0.793661	Mann-Whitney U	0.792553
ATAD2	1.03368	Mann-Whitney U	0.377135	1.10154	Mann-Whitney U	1	1.01226	Mann-Whitney U	1	0.887054	Mann-Whitney U	1	1.01429	Mann-Whitney U	1
ATAD2B	0.983023	Mann-Whitney U	0.377135	0.941719	Mann-Whitney U	0.873673	1.38241	Mann-Whitney U	0.873673	1.04755	Mann-Whitney U	0.873673	0.820939	Mann-Whitney U	0.873673
ATAD3A	1.0626	Mann-Whitney U	0.377804	0.878894	Mann-Whitney U	0.799177	1.21725	Mann-Whitney U	0.799177	0.718658	Mann-Whitney U	0.799177	1.07922	Mann-Whitney U	0.799177
ATAD3B	1.03867	Mann-Whitney U	0.377804	0.96038	Mann-Whitney U	0.912068	1.3887	Mann-Whitney U	0.912068	0.913483	Mann-Whitney U	0.912068	1.24722	Mann-Whitney U	0.912068
ATAD3C	1.0384	Mann-Whitney U	0.380489	0.850221	Mann-Whitney U	0.871976	1.586	Mann-Whitney U	0.871976	0.578564	Mann-Whitney U	0.871976	1.29517	Mann-Whitney U	0.871976
ATAD5	0.898034	Mann-Whitney U	0.380489	0.927012	Mann-Whitney U	0.471017	1.21649	Mann-Whitney U	0.471017	0.727429	Mann-Whitney U	0.471017	0.954886	Mann-Whitney U	0.471017
ATAT1	0.957643	Mann-Whitney U	0.380489	1.13052	Mann-Whitney U	0.797441	0.971973	Mann-Whitney U	0.797441	0.661577	Mann-Whitney U	0.797441	1.01596	Mann-Whitney U	0.797441
ATCAY	1.05812	Mann-Whitney U	0.380489	0.859766	Mann-Whitney U	0.829791	1.15678	Mann-Whitney U	0.829791	1.33028	Mann-Whitney U	0.829791	1.00694	Mann-Whitney U	0.829791
ATE1	0.959679	Mann-Whitney U	0.380489	1.08193	Mann-Whitney U	0.776746	1.20899	Mann-Whitney U	0.776746	0.790578	Mann-Whitney U	0.776746	0.842909	Mann-Whitney U	0.776746
ATF1	0.993524	Mann-Whitney U	0.380584	0.923484	Mann-Whitney U	0.755533	1.16331	Mann-Whitney U	0.755533	0.942228	Mann-Whitney U	0.755533	0.930027	Mann-Whitney U	0.755533
ATF1P1		Mann-Whitney U	0.380584		Mann-Whitney U	0.837531		Mann-Whitney U	0.837531		Mann-Whitney U	0.837531		Mann-Whitney U	0.837531
ATF2	0.917641	Mann-Whitney U	0.380584	0.944297	Mann-Whitney U	0.599216	1.17046	Mann-Whitney U	0.599216	0.75435	Mann-Whitney U	0.599216	0.988693	Mann-Whitney U	0.599216
ATF3	1.04441	Mann-Whitney U	0.380584	0.931404	Mann-Whitney U	0.964055	1.4746	Mann-Whitney U	0.964055	0.605921	Mann-Whitney U	0.964055	1.42353	Mann-Whitney U	0.964055
ATF4	0.945621	Mann-Whitney U	0.380584	0.95559	Mann-Whitney U	0.835421	1.15304	Mann-Whitney U	0.835421	0.932198	Mann-Whitney U	0.835421	1.06041	Mann-Whitney U	0.835421
ATF4P2	0.998975	Mann-Whitney U	0.380584	0.800929	Mann-Whitney U	0.975555	1.32884	Mann-Whitney U	0.975555	0.911405	Mann-Whitney U	0.975555	1.09924	Mann-Whitney U	0.975555
ATF4P3	1.00635	Mann-Whitney U	0.380584	0.976287	Mann-Whitney U	0.986828	1.08269	Mann-Whitney U	0.986828	1.07515	Mann-Whitney U	0.986828	1.14151	Mann-Whitney U	0.986828
ATF4P4	0.771741	Mann-Whitney U	0.380584	1.0004	Mann-Whitney U	0.42681	1.60372	Mann-Whitney U	0.42681	1.75144	Mann-Whitney U	0.42681	0.912863	Mann-Whitney U	0.42681
ATF5	1.01706	Mann-Whitney U	0.380584	1.05849	Mann-Whitney U	0.956886	1.20531	Mann-Whitney U	0.956886	0.775579	Mann-Whitney U	0.956886	1.37014	Mann-Whitney U	0.956886
ATF6	0.967227	Mann-Whitney U	0.380584	0.908499	Mann-Whitney U	0.969407	1.04421	Mann-Whitney U	0.969407	0.820534	Mann-Whitney U	0.969407	0.82903	Mann-Whitney U	0.969407
ATF6B	0.953297	Mann-Whitney U	0.380584	1.00782	Mann-Whitney U	0.775636	1.05369	Mann-Whitney U	0.775636	0.833754	Mann-Whitney U	0.775636	1.0197	Mann-Whitney U	0.775636
ATF7	0.904208	Mann-Whitney U	0.380584	0.944791	Mann-Whitney U	0.331368	1.13319	Mann-Whitney U	0.331368	0.807212	Mann-Whitney U	0.331368	0.852623	Mann-Whitney U	0.331368
ATF7IP	0.934465	Mann-Whitney U	0.380584	1.0639	Mann-Whitney U	0.893617	1.18972	Mann-Whitney U	0.893617	0.750336	Mann-Whitney U	0.893617	1.16295	Mann-Whitney U	0.893617
ATF7IP2	0.904246	Mann-Whitney U	0.380584	0.942095	Mann-Whitney U	0.520056	1.02057	Mann-Whitney U	0.520056	0.529939	Mann-Whitney U	0.520056	1.00031	Mann-Whitney U	0.520056
ATG10	1.01258	Mann-Whitney U	0.380584	1.19345	Mann-Whitney U	0.996467	1.40119	Mann-Whitney U	0.996467	0.639689	Mann-Whitney U	0.996467	1.24033	Mann-Whitney U	0.996467
ATG10-AS1	1.17074	Mann-Whitney U	0.380584	1.69361	Mann-Whitney U	0.856641	0.648419	Mann-Whitney U	0.856641	1.5296	Mann-Whitney U	0.856641	1.45464	Mann-Whitney U	0.856641
ATG10-IT1		Mann-Whitney U	0.380584		Mann-Whitney U	0.961073	inf	Mann-Whitney U	0.961073		Mann-Whitney U	0.961073	inf	Mann-Whitney U	0.961073
ATG12	0.91287	Mann-Whitney U	0.380584	0.956204	Mann-Whitney U	0.503354	1.06298	Mann-Whitney U	0.503354	0.674935	Mann-Whitney U	0.503354	0.968135	Mann-Whitney U	0.503354
ATG12P2	1.09391	Mann-Whitney U	0.380584	0.789438	Mann-Whitney U	0.665885	1.08147	Mann-Whitney U	0.665885	3.75329	Mann-Whitney U	0.665885	0.961132	Mann-Whitney U	0.665885
ATG13	0.962297	Mann-Whitney U	0.380584	1.03006	Mann-Whitney U	0.937969	0.972079	Mann-Whitney U	0.937969	0.768254	Mann-Whitney U	0.937969	0.871751	Mann-Whitney U	0.937969
ATG14	1.00824	Mann-Whitney U	0.380584	0.983157	Mann-Whitney U	0.925675	1.13998	Mann-Whitney U	0.925675	0.821983	Mann-Whitney U	0.925675	1.07336	Mann-Whitney U	0.925675
ATG16L1	1.04971	Mann-Whitney U	0.380584	1.18797	Mann-Whitney U	0.66951	1.25649	Mann-Whitney U	0.66951	1.10237	Mann-Whitney U	0.66951	0.887245	Mann-Whitney U	0.66951
ATG16L2	1.00285	Mann-Whitney U	0.380584	0.977007	Mann-Whitney U	0.979324	1.06495	Mann-Whitney U	0.979324	0.531965	Mann-Whitney U	0.979324	1.38539	Mann-Whitney U	0.979324
ATG2A	0.968282	Mann-Whitney U	0.380587	0.909074	Mann-Whitney U	0.670187	1.12341	Mann-Whitney U	0.670187	0.658084	Mann-Whitney U	0.670187	0.934575	Mann-Whitney U	0.670187
ATG2B	0.937138	Mann-Whitney U	0.380992	1.02795	Mann-Whitney U	0.658084	0.957565	Mann-Whitney U	0.658084	0.799121	Mann-Whitney U	0.658084	0.903034	Mann-Whitney U	0.658084
ATG3	0.980729	Mann-Whitney U	0.380992	0.923105	Mann-Whitney U	0.936029	1.26294	Mann-Whitney U	0.936029	0.851598	Mann-Whitney U	0.936029	0.898564	Mann-Whitney U	0.936029
ATG3P1		Mann-Whitney U	0.380992		Mann-Whitney U	0.95002		Mann-Whitney U	0.95002		Mann-Whitney U	0.95002		Mann-Whitney U	0.95002
ATG4A	0.971868	Mann-Whitney U	0.381351	0.794203	Mann-Whitney U	0.931629	1.09494	Mann-Whitney U	0.931629	0.88759	Mann-Whitney U	0.931629	1.21717	Mann-Whitney U	0.931629
ATG4AP1		Mann-Whitney U	0.381351		Mann-Whitney U	0.716277		Mann-Whitney U	0.716277		Mann-Whitney U	0.716277		Mann-Whitney U	0.716277
ATG4B	1.08136	Mann-Whitney U	0.382163	0.903645	Mann-Whitney U	0.776746	0.961013	Mann-Whitney U	0.776746	1.03865	Mann-Whitney U	0.776746	0.877029	Mann-Whitney U	0.776746
ATG4C	1.02621	Mann-Whitney U	0.382163	0.964783	Mann-Whitney U	0.884457	1.64176	Mann-Whitney U	0.884457	0.994336	Mann-Whitney U	0.884457	1.08973	Mann-Whitney U	0.884457
ATG4D	0.989879	Mann-Whitney U	0.382163	0.975273	Mann-Whitney U	0.968864	1.16932	Mann-Whitney U	0.968864	0.804223	Mann-Whitney U	0.968864	0.960703	Mann-Whitney U	0.968864
ATG5	0.979844	Mann-Whitney U	0.382192	0.824892	Mann-Whitney U	0.949533	1.04802	Mann-Whitney U	0.949533	0.835691	Mann-Whitney U	0.949533	1.05924	Mann-Whitney U	0.949533
ATG7	0.919374	Mann-Whitney U	0.382516	0.974228	Mann-Whitney U	0.622937	1.07197	Mann-Whitney U	0.622937	0.833472	Mann-Whitney U	0.622937	0.935488	Mann-Whitney U	0.622937
ATG9A	0.949422	Mann-Whitney U	0.382579	1.0949	Mann-Whitney U	0.92859	1.04968	Mann-Whitney U	0.92859	0.85448	Mann-Whitney U	0.92859	1.11095	Mann-Whitney U	0.92859
ATG9B	0.87997	Mann-Whitney U	0.382579	1.13257	Mann-Whitney U	0.655041	1.46094	Mann-Whitney U	0.655041	0.780088	Mann-Whitney U	0.655041	0.768473	Mann-Whitney U	0.655041
ATHL1	0.979229	Mann-Whitney U	0.382802	1.04345	Mann-Whitney U	0.976566	1.32762	Mann-Whitney U	0.976566	0.717765	Mann-Whitney U	0.976566	1.52069	Mann-Whitney U	0.976566
ATIC	0.990072	Mann-Whitney U	0.382827	0.976392	Mann-Whitney U	0.988087	0.989696	Mann-Whitney U	0.988087	0.940029	Mann-Whitney U	0.988087	1.09647	Mann-Whitney U	0.988087
ATL1	0.973171	Mann-Whitney U	0.382981	0.922785	Mann-Whitney U	0.770491	1.12238	Mann-Whitney U	0.770491	0.846368	Mann-Whitney U	0.770491	1.09774	Mann-Whitney U	0.770491
ATL2	1.00891	Mann-Whitney U	0.383417	1.0071	Mann-Whitney U	0.969063	1.1176	Mann-Whitney U	0.969063	0.940191	Mann-Whitney U	0.969063	0.935958	Mann-Whitney U	0.969063
ATL3	0.993471	Mann-Whitney U	0.383577	0.831072	Mann-Whitney U	0.96567	1.00278	Mann-Whitney U	0.96567	0.843003	Mann-Whitney U	0.96567	0.841717	Mann-Whitney U	0.96567
ATM	0.90926	Mann-Whitney U	0.383577	0.826097	Mann-Whitney U	0.837531	1.26206	Mann-Whitney U	0.837531	1.05346	Mann-Whitney U	0.837531	0.909779	Mann-Whitney U	0.837531
ATMIN	0.983701	Mann-Whitney U	0.383577	1.00376	Mann-Whitney U	0.860444	1.06878	Mann-Whitney U	0.860444	0.800823	Mann-Whitney U	0.860444	1.05316	Mann-Whitney U	0.860444
ATN1	1.09606	Mann-Whitney U	0.383577	0.83917	Mann-Whitney U	0.670637	1.27034	Mann-Whitney U	0.670637	0.905006	Mann-Whitney U	0.670637	1.28562	Mann-Whitney U	0.670637
ATOH1	0.770371	Mann-Whitney U	0.383577	1.03326	Mann-Whitney U	0.537626	0.822762	Mann-Whitney U	0.537626	1.27298	Mann-Whitney U	0.537626	1.1879	Mann-Whitney U	0.537626
ATOH7	0.963193	Mann-Whitney U	0.385029	1.41487	Mann-Whitney U	0.986593	0.934231	Mann-Whitney U	0.986593	0.858215	Mann-Whitney U	0.986593	1.81868	Mann-Whitney U	0.986593
ATOH8	0.959295	Mann-Whitney U	0.385029	0.972464	Mann-Whitney U	0.793524	0.729658	Mann-Whitney U	0.793524	0.546682	Mann-Whitney U	0.793524	1.02694	Mann-Whitney U	0.793524
ATOX1	1.07128	Mann-Whitney U	0.385029	1.08044	Mann-Whitney U	0.750352	0.967786	Mann-Whitney U	0.750352	0.767499	Mann-Whitney U	0.750352	1.29546	Mann-Whitney U	0.750352
ATP10A	1.02754	Mann-Whitney U	0.385029	0.819082	Mann-Whitney U	0.97661	1.32799	Mann-Whitney U	0.97661	1.06393	Mann-Whitney U	0.97661	0.946497	Mann-Whitney U	0.97661
ATP10B	0.979611	Mann-Whitney U	0.385029	1.18591	Mann-Whitney U	0.887553	1.75094	Mann-Whitney U	0.887553	0.864738	Mann-Whitney U	0.887553	1.07161	Mann-Whitney U	0.887553
ATP10D	0.988014	Mann-Whitney U	0.385402	0.953458	Mann-Whitney U	0.931482	1.20025	Mann-Whitney U	0.931482	0.921978	Mann-Whitney U	0.931482	1.13729	Mann-Whitney U	0.931482
ATP11A	1.0407	Mann-Whitney U	0.385457	0.835924	Mann-Whitney U	0.921438	1.03429	Mann-Whitney U	0.921438	0.712898	Mann-Whitney U	0.921438	0.910877	Mann-Whitney U	0.921438
ATP11A-AS1	1.16803	Mann-Whitney U	0.385457	1.22553	Mann-Whitney U	0.842704	0.915778	Mann-Whitney U	0.842704	1.38394	Mann-Whitney U	0.842704	1.43885	Mann-Whitney U	0.842704
ATP11B	1.0117	Mann-Whitney U	0.385457	0.991087	Mann-Whitney U	0.880077	1.12432	Mann-Whitney U	0.880077	1.09009	Mann-Whitney U	0.880077	0.742023	Mann-Whitney U	0.880077
ATP11C	0.954879	Mann-Whitney U	0.38604	0.898075	Mann-Whitney U	0.841588	0.998728	Mann-Whitney U	0.841588	0.58941	Mann-Whitney U	0.841588	0.951306	Mann-Whitney U	0.841588
ATP12A	1.2491	Mann-Whitney U	0.386069	0.947821	Mann-Whitney U	0.684882	1.28118	Mann-Whitney U	0.684882	0.708357	Mann-Whitney U	0.684882	0.387466	Mann-Whitney U	0.684882
ATP13A1	0.976356	Mann-Whitney U	0.386414	1.04749	Mann-Whitney U	0.83441	1.09234	Mann-Whitney U	0.83441	0.753395	Mann-Whitney U	0.83441	1.14893	Mann-Whitney U	0.83441
ATP13A2	0.950603	Mann-Whitney U	0.386414	0.992925	Mann-Whitney U	0.704992	1.26087	Mann-Whitney U	0.704992	0.84633	Mann-Whitney U	0.704992	0.910207	Mann-Whitney U	0.704992
ATP13A3	0.999872	Mann-Whitney U	0.386414	0.974537	Mann-Whitney U	0.971583	0.920789	Mann-Whitney U	0.971583	0.858478	Mann-Whitney U	0.971583	0.935165	Mann-Whitney U	0.971583
ATP13A4	0.978582	Mann-Whitney U	0.386414	0.836986	Mann-Whitney U	0.880077	1.09055	Mann-Whitney U	0.880077	0.531264	Mann-Whitney U	0.880077	1.89276	Mann-Whitney U	0.880077
ATP13A4-AS1		Mann-Whitney U	0.386663	inf	Mann-Whitney U	0.893617	1.33542	Mann-Whitney U	0.893617	0.590013	Mann-Whitney U	0.893617	1.2244	Mann-Whitney U	0.893617
ATP13A5	1.05689	Mann-Whitney U	0.387468	1.16865	Mann-Whitney U	0.994333	1.13254	Mann-Whitney U	0.994333	0.93063	Mann-Whitney U	0.994333	0.87934	Mann-Whitney U	0.994333
ATP13A5-AS1		Mann-Whitney U	0.387468		Mann-Whitney U	0.906186	inf	Mann-Whitney U	0.906186		Mann-Whitney U	0.906186		Mann-Whitney U	0.906186
ATP1A1	1.01927	Mann-Whitney U	0.387468	1.09742	Mann-Whitney U	0.769093	1.16071	Mann-Whitney U	0.769093	0.991442	Mann-Whitney U	0.769093	0.928183	Mann-Whitney U	0.769093
ATP1A1OS	1.1422	Mann-Whitney U	0.387652	0.915666	Mann-Whitney U	0.158152	1.1593	Mann-Whitney U	0.158152	0.985165	Mann-Whitney U	0.158152	1.29128	Mann-Whitney U	0.158152
ATP1A2	1.0959	Mann-Whitney U	0.387652	1.19553	Mann-Whitney U	0.868562	0.914941	Mann-Whitney U	0.868562	0.799959	Mann-Whitney U	0.868562	0.975793	Mann-Whitney U	0.868562
ATP1A3	0.961407	Mann-Whitney U	0.387652	1.23937	Mann-Whitney U	0.971358	1.36435	Mann-Whitney U	0.971358	0.665494	Mann-Whitney U	0.971358	1.14542	Mann-Whitney U	0.971358
ATP1A4	0.945892	Mann-Whitney U	0.387652	0.952841	Mann-Whitney U	0.816296	1.6128	Mann-Whitney U	0.816296	2.11051	Mann-Whitney U	0.816296	0.616118	Mann-Whitney U	0.816296
ATP1B1	1.05144	Mann-Whitney U	0.387652	1.50208	Mann-Whitney U	0.688499	0.957595	Mann-Whitney U	0.688499	0.501007	Mann-Whitney U	0.688499	1.00496	Mann-Whitney U	0.688499
ATP1B1P1	1.05274	Mann-Whitney U	0.387652	1.15873	Mann-Whitney U	0.955993	1.03569	Mann-Whitney U	0.955993	0.769926	Mann-Whitney U	0.955993	1.11149	Mann-Whitney U	0.955993
ATP1B2	1.00195	Mann-Whitney U	0.387652	0.970022	Mann-Whitney U	0.980091	0.951639	Mann-Whitney U	0.980091	0.955898	Mann-Whitney U	0.980091	0.906367	Mann-Whitney U	0.980091
ATP1B3	1.00889	Mann-Whitney U	0.387652	0.997984	Mann-Whitney U	0.975861	1.16247	Mann-Whitney U	0.975861	0.762946	Mann-Whitney U	0.975861	0.895695	Mann-Whitney U	0.975861
ATP1B3-AS1		Mann-Whitney U	0.387652	inf	Mann-Whitney U	0.691906	inf	Mann-Whitney U	0.691906	inf	Mann-Whitney U	0.691906	inf	Mann-Whitney U	0.691906
ATP1B4	0.867386	Mann-Whitney U	0.387652	0.94183	Mann-Whitney U	0.7447	0.850382	Mann-Whitney U	0.7447	0.644246	Mann-Whitney U	0.7447	0.732772	Mann-Whitney U	0.7447
ATP2A1	0.969482	Mann-Whitney U	0.387652	0.910989	Mann-Whitney U	0.870243	0.964887	Mann-Whitney U	0.870243	1.28619	Mann-Whitney U	0.870243	0.79562	Mann-Whitney U	0.870243
ATP2A2	0.998897	Mann-Whitney U	0.387652	0.977763	Mann-Whitney U	0.931784	0.931779	Mann-Whitney U	0.931784	0.794664	Mann-Whitney U	0.931784	0.997101	Mann-Whitney U	0.931784
ATP2A3	0.962061	Mann-Whitney U	0.387652	1.0631	Mann-Whitney U	0.842809	1.07888	Mann-Whitney U	0.842809	0.731243	Mann-Whitney U	0.842809	1.20053	Mann-Whitney U	0.842809
ATP2B1	0.955798	Mann-Whitney U	0.387652	0.875846	Mann-Whitney U	0.874488	1.04865	Mann-Whitney U	0.874488	0.86894	Mann-Whitney U	0.874488	0.930377	Mann-Whitney U	0.874488
ATP2B2	0.939019	Mann-Whitney U	0.388153	1.45151	Mann-Whitney U	0.873673	1.3971	Mann-Whitney U	0.873673	0.633375	Mann-Whitney U	0.873673	0.865951	Mann-Whitney U	0.873673
ATP2B2-IT1		Mann-Whitney U	0.388267		Mann-Whitney U	0.603152		Mann-Whitney U	0.603152		Mann-Whitney U	0.603152		Mann-Whitney U	0.603152
ATP2B2-IT2		Mann-Whitney U	0.38841		Mann-Whitney U	0.930593		Mann-Whitney U	0.930593		Mann-Whitney U	0.930593		Mann-Whitney U	0.930593
ATP2B3	1.01096	Mann-Whitney U	0.388414	1.18716	Mann-Whitney U	0.9725	1.47506	Mann-Whitney U	0.9725	0.79403	Mann-Whitney U	0.9725	0.71179	Mann-Whitney U	0.9725
ATP2B4	1.03014	Mann-Whitney U	0.388893	0.991627	Mann-Whitney U	0.981775	0.938045	Mann-Whitney U	0.981775	0.574137	Mann-Whitney U	0.981775	1.1561	Mann-Whitney U	0.981775
ATP2C1	0.973457	Mann-Whitney U	0.389262	0.922801	Mann-Whitney U	0.964055	1.26927	Mann-Whitney U	0.964055	1.34149	Mann-Whitney U	0.964055	0.760884	Mann-Whitney U	0.964055
ATP2C2	1.01514	Mann-Whitney U	0.389262	1.16558	Mann-Whitney U	0.975998	1.2596	Mann-Whitney U	0.975998	0.890175	Mann-Whitney U	0.975998	1.44558	Mann-Whitney U	0.975998
ATP4A	0.886597	Mann-Whitney U	0.389262	0.907361	Mann-Whitney U	0.792553	1.58922	Mann-Whitney U	0.792553	0.582533	Mann-Whitney U	0.792553	0.831332	Mann-Whitney U	0.792553
ATP4B	1.03088	Mann-Whitney U	0.389408	1.09019	Mann-Whitney U	0.97864	0.862486	Mann-Whitney U	0.97864	1.0843	Mann-Whitney U	0.97864	1.2905	Mann-Whitney U	0.97864
ATP5A1	0.985673	Mann-Whitney U	0.389566	1.10114	Mann-Whitney U	0.970833	0.893602	Mann-Whitney U	0.970833	1.10952	Mann-Whitney U	0.970833	1.23265	Mann-Whitney U	0.970833
ATP5A1P1		Mann-Whitney U	0.389566		Mann-Whitney U	0.83674		Mann-Whitney U	0.83674		Mann-Whitney U	0.83674		Mann-Whitney U	0.83674
ATP5A1P10		Mann-Whitney U	0.389566		Mann-Whitney U	0.897898		Mann-Whitney U	0.897898		Mann-Whitney U	0.897898		Mann-Whitney U	0.897898
ATP5A1P2		Mann-Whitney U	0.389566		Mann-Whitney U	0.893227		Mann-Whitney U	0.893227		Mann-Whitney U	0.893227		Mann-Whitney U	0.893227
ATP5A1P3		Mann-Whitney U	0.389566		Mann-Whitney U	0.246652	4.53041	Mann-Whitney U	0.246652	0	Mann-Whitney U	0.246652	inf	Mann-Whitney U	0.246652
ATP5A1P5		Mann-Whitney U	0.389566		Mann-Whitney U	0.669812		Mann-Whitney U	0.669812		Mann-Whitney U	0.669812		Mann-Whitney U	0.669812
ATP5A1P6		Mann-Whitney U	0.389566		Mann-Whitney U	0.911796		Mann-Whitney U	0.911796		Mann-Whitney U	0.911796		Mann-Whitney U	0.911796
ATP5A1P7		Mann-Whitney U	0.389566		Mann-Whitney U	0.979324		Mann-Whitney U	0.979324		Mann-Whitney U	0.979324		Mann-Whitney U	0.979324
ATP5A1P8		Mann-Whitney U	0.389814		Mann-Whitney U	0.668336		Mann-Whitney U	0.668336		Mann-Whitney U	0.668336		Mann-Whitney U	0.668336
ATP5A1P9		Mann-Whitney U	0.389928		Mann-Whitney U	0.90989		Mann-Whitney U	0.90989		Mann-Whitney U	0.90989		Mann-Whitney U	0.90989
ATP5B	1.03633	Mann-Whitney U	0.389928	1.16572	Mann-Whitney U	0.858458	1.00467	Mann-Whitney U	0.858458	0.975577	Mann-Whitney U	0.858458	0.928858	Mann-Whitney U	0.858458
ATP5BP1		Mann-Whitney U	0.390586		Mann-Whitney U	0.887765	inf	Mann-Whitney U	0.887765		Mann-Whitney U	0.887765		Mann-Whitney U	0.887765
ATP5C1	0.966667	Mann-Whitney U	0.390623	1.00813	Mann-Whitney U	0.994949	1.25384	Mann-Whitney U	0.994949	0.870788	Mann-Whitney U	0.994949	1.09848	Mann-Whitney U	0.994949
ATP5C1P1		Mann-Whitney U	0.391381		Mann-Whitney U	0.780323	1.23412	Mann-Whitney U	0.780323	inf	Mann-Whitney U	0.780323	inf	Mann-Whitney U	0.780323
ATP5D	0.973563	Mann-Whitney U	0.391381	0.945586	Mann-Whitney U	0.896111	1.06464	Mann-Whitney U	0.896111	1.05073	Mann-Whitney U	0.896111	1.04279	Mann-Whitney U	0.896111
ATP5E	1.01552	Mann-Whitney U	0.391767	1.01452	Mann-Whitney U	0.8753	1.11589	Mann-Whitney U	0.8753	0.802766	Mann-Whitney U	0.8753	0.990434	Mann-Whitney U	0.8753
ATP5EP1		Mann-Whitney U	0.39187		Mann-Whitney U	0.885035		Mann-Whitney U	0.885035		Mann-Whitney U	0.885035		Mann-Whitney U	0.885035
ATP5EP2		Mann-Whitney U	0.392215		Mann-Whitney U	0.960715	inf	Mann-Whitney U	0.960715		Mann-Whitney U	0.960715		Mann-Whitney U	0.960715
ATP5F1	1.04828	Mann-Whitney U	0.392419	0.940986	Mann-Whitney U	0.9936	1.07221	Mann-Whitney U	0.9936	1.05707	Mann-Whitney U	0.9936	1.06475	Mann-Whitney U	0.9936
ATP5F1P1	1.27893	Mann-Whitney U	0.392419	0.840396	Mann-Whitney U	0.429735	0.751732	Mann-Whitney U	0.429735	1.92206	Mann-Whitney U	0.429735	0.734925	Mann-Whitney U	0.429735
ATP5F1P2		Mann-Whitney U	0.392862		Mann-Whitney U	0.752312		Mann-Whitney U	0.752312		Mann-Whitney U	0.752312		Mann-Whitney U	0.752312
ATP5F1P3		Mann-Whitney U	0.393067		Mann-Whitney U	0.775636		Mann-Whitney U	0.775636		Mann-Whitney U	0.775636		Mann-Whitney U	0.775636
ATP5F1P4		Mann-Whitney U	0.393067		Mann-Whitney U	0.754038		Mann-Whitney U	0.754038		Mann-Whitney U	0.754038		Mann-Whitney U	0.754038
ATP5F1P5	1.01654	Mann-Whitney U	0.393273		Mann-Whitney U	0.893617	1.30585	Mann-Whitney U	0.893617	1.50161	Mann-Whitney U	0.893617		Mann-Whitney U	0.893617
ATP5F1P6		Mann-Whitney U	0.393273		Mann-Whitney U	0.986731	inf	Mann-Whitney U	0.986731		Mann-Whitney U	0.986731		Mann-Whitney U	0.986731
ATP5F1P7	0.999883	Mann-Whitney U	0.393273	0.789314	Mann-Whitney U	0.848818	0.965803	Mann-Whitney U	0.848818	0.617413	Mann-Whitney U	0.848818	0.430201	Mann-Whitney U	0.848818
ATP5G1	1.00661	Mann-Whitney U	0.393273	0.989698	Mann-Whitney U	0.994935	0.964918	Mann-Whitney U	0.994935	0.793206	Mann-Whitney U	0.994935	1.09995	Mann-Whitney U	0.994935
ATP5G1P1		Mann-Whitney U	0.393273		Mann-Whitney U	0.957832		Mann-Whitney U	0.957832		Mann-Whitney U	0.957832		Mann-Whitney U	0.957832
ATP5G1P3	0	Mann-Whitney U	0.394042		Mann-Whitney U	0.61338		Mann-Whitney U	0.61338	1.26156	Mann-Whitney U	0.61338		Mann-Whitney U	0.61338
ATP5G1P4		Mann-Whitney U	0.394067		Mann-Whitney U	0.844781		Mann-Whitney U	0.844781		Mann-Whitney U	0.844781		Mann-Whitney U	0.844781
ATP5G1P5		Mann-Whitney U	0.394177		Mann-Whitney U	0.943352		Mann-Whitney U	0.943352		Mann-Whitney U	0.943352		Mann-Whitney U	0.943352
ATP5G1P6		Mann-Whitney U	0.394177		Mann-Whitney U	0.992968		Mann-Whitney U	0.992968		Mann-Whitney U	0.992968		Mann-Whitney U	0.992968
ATP5G1P7		Mann-Whitney U	0.394177		Mann-Whitney U	0.614363		Mann-Whitney U	0.614363		Mann-Whitney U	0.614363		Mann-Whitney U	0.614363
ATP5G1P8		Mann-Whitney U	0.394177		Mann-Whitney U	0.915081		Mann-Whitney U	0.915081		Mann-Whitney U	0.915081		Mann-Whitney U	0.915081
ATP5G2	0.989439	Mann-Whitney U	0.394177	1.14733	Mann-Whitney U	0.99961	0.856479	Mann-Whitney U	0.99961	0.799234	Mann-Whitney U	0.99961	0.83031	Mann-Whitney U	0.99961
ATP5G2P1		Mann-Whitney U	0.394177		Mann-Whitney U	0.570787		Mann-Whitney U	0.570787		Mann-Whitney U	0.570787		Mann-Whitney U	0.570787
ATP5G2P3	1.03879	Mann-Whitney U	0.394187	1.17185	Mann-Whitney U	0.781203	1.03295	Mann-Whitney U	0.781203	0.565713	Mann-Whitney U	0.781203	2.02809	Mann-Whitney U	0.781203
ATP5G2P4		Mann-Whitney U	0.394187		Mann-Whitney U	0.976955		Mann-Whitney U	0.976955		Mann-Whitney U	0.976955		Mann-Whitney U	0.976955
ATP5G3	0.980291	Mann-Whitney U	0.394187	0.846762	Mann-Whitney U	0.90438	1.0053	Mann-Whitney U	0.90438	0.738477	Mann-Whitney U	0.90438	1.08225	Mann-Whitney U	0.90438
ATP5H	0.972188	Mann-Whitney U	0.394283	1.04222	Mann-Whitney U	0.964055	1.08012	Mann-Whitney U	0.964055	0.896829	Mann-Whitney U	0.964055	0.931745	Mann-Whitney U	0.964055
ATP5HP1		Mann-Whitney U	0.394284		Mann-Whitney U	0.979911		Mann-Whitney U	0.979911		Mann-Whitney U	0.979911		Mann-Whitney U	0.979911
ATP5I	1.02007	Mann-Whitney U	0.39468	0.955287	Mann-Whitney U	0.893617	1.11827	Mann-Whitney U	0.893617	0.957979	Mann-Whitney U	0.893617	0.973375	Mann-Whitney U	0.893617
ATP5J	0.990186	Mann-Whitney U	0.39468	0.875384	Mann-Whitney U	0.976271	1.22208	Mann-Whitney U	0.976271	0.879226	Mann-Whitney U	0.976271	1.01766	Mann-Whitney U	0.976271
ATP5J2	0.990334	Mann-Whitney U	0.395208	0.991194	Mann-Whitney U	0.893617	1.13321	Mann-Whitney U	0.893617	1.01541	Mann-Whitney U	0.893617	0.966094	Mann-Whitney U	0.893617
ATP5J2-PTCD1	1.14027	Mann-Whitney U	0.395208	0.904089	Mann-Whitney U	0.718517	0	Mann-Whitney U	0.718517	0	Mann-Whitney U	0.718517	0	Mann-Whitney U	0.718517
ATP5J2LP		Mann-Whitney U	0.395208		Mann-Whitney U	0.8219		Mann-Whitney U	0.8219		Mann-Whitney U	0.8219		Mann-Whitney U	0.8219
ATP5J2P3		Mann-Whitney U	0.395208		Mann-Whitney U	0.983854		Mann-Whitney U	0.983854		Mann-Whitney U	0.983854		Mann-Whitney U	0.983854
ATP5J2P6		Mann-Whitney U	0.395208		Mann-Whitney U	0.958346		Mann-Whitney U	0.958346		Mann-Whitney U	0.958346		Mann-Whitney U	0.958346
ATP5JP1		Mann-Whitney U	0.395208		Mann-Whitney U	0.964055		Mann-Whitney U	0.964055		Mann-Whitney U	0.964055		Mann-Whitney U	0.964055
ATP5L	1.07767	Mann-Whitney U	0.395208	1.03565	Mann-Whitney U	0.792553	1.40843	Mann-Whitney U	0.792553	0.854749	Mann-Whitney U	0.792553	0.958313	Mann-Whitney U	0.792553
ATP5L2	1.01494	Mann-Whitney U	0.395208	0.928197	Mann-Whitney U	0.980369	1.19692	Mann-Whitney U	0.980369	0.847179	Mann-Whitney U	0.980369	0.697489	Mann-Whitney U	0.980369
ATP5LP2		Mann-Whitney U	0.395208		Mann-Whitney U	0.954172	inf	Mann-Whitney U	0.954172		Mann-Whitney U	0.954172		Mann-Whitney U	0.954172
ATP5LP3		Mann-Whitney U	0.395208		Mann-Whitney U	0.65076		Mann-Whitney U	0.65076		Mann-Whitney U	0.65076		Mann-Whitney U	0.65076
ATP5LP4		Mann-Whitney U	0.395208		Mann-Whitney U	0.954184	0	Mann-Whitney U	0.954184	0.449575	Mann-Whitney U	0.954184		Mann-Whitney U	0.954184
ATP5LP5		Mann-Whitney U	0.395208		Mann-Whitney U	0.907813		Mann-Whitney U	0.907813		Mann-Whitney U	0.907813		Mann-Whitney U	0.907813
ATP5O	1.02846	Mann-Whitney U	0.395208	0.980449	Mann-Whitney U	0.844781	1.21541	Mann-Whitney U	0.844781	1.08181	Mann-Whitney U	0.844781	1.00397	Mann-Whitney U	0.844781
ATP5S	1.00495	Mann-Whitney U	0.395208	1.01406	Mann-Whitney U	0.979324	0.933411	Mann-Whitney U	0.979324	0.838886	Mann-Whitney U	0.979324	0.95061	Mann-Whitney U	0.979324
ATP5SL	0.991839	Mann-Whitney U	0.395208	1.02057	Mann-Whitney U	0.989555	1.09493	Mann-Whitney U	0.989555	0.943005	Mann-Whitney U	0.989555	0.941266	Mann-Whitney U	0.989555
ATP6AP1	0.981901	Mann-Whitney U	0.395208	1.07348	Mann-Whitney U	0.938646	1.06982	Mann-Whitney U	0.938646	0.990194	Mann-Whitney U	0.938646	1.13209	Mann-Whitney U	0.938646
ATP6AP1L	0.863827	Mann-Whitney U	0.395208	0.954597	Mann-Whitney U	0.315589	1.09802	Mann-Whitney U	0.315589	0.447465	Mann-Whitney U	0.315589	0.964819	Mann-Whitney U	0.315589
ATP6AP2	1.06656	Mann-Whitney U	0.395208	1.13843	Mann-Whitney U	0.567432	1.06293	Mann-Whitney U	0.567432	0.882453	Mann-Whitney U	0.567432	0.948957	Mann-Whitney U	0.567432
ATP6V0A1	0.942342	Mann-Whitney U	0.395208	0.927397	Mann-Whitney U	0.893617	1.07971	Mann-Whitney U	0.893617	0.822186	Mann-Whitney U	0.893617	0.98158	Mann-Whitney U	0.893617
ATP6V0A2	0.986363	Mann-Whitney U	0.395208	0.928988	Mann-Whitney U	0.948615	1.17757	Mann-Whitney U	0.948615	0.853893	Mann-Whitney U	0.948615	0.947929	Mann-Whitney U	0.948615
ATP6V0A4	0.85563	Mann-Whitney U	0.395208	0.939567	Mann-Whitney U	0.67281	1.49525	Mann-Whitney U	0.67281	0.247718	Mann-Whitney U	0.67281	0.926974	Mann-Whitney U	0.67281
ATP6V0B	0.986043	Mann-Whitney U	0.395208	0.819165	Mann-Whitney U	0.961454	1.09781	Mann-Whitney U	0.961454	1.05536	Mann-Whitney U	0.961454	0.989651	Mann-Whitney U	0.961454
ATP6V0C	0.964659	Mann-Whitney U	0.395208	0.942633	Mann-Whitney U	0.789843	1.21795	Mann-Whitney U	0.789843	0.949708	Mann-Whitney U	0.789843	1.11335	Mann-Whitney U	0.789843
ATP6V0CP1	1.14822	Mann-Whitney U	0.395208	0.959392	Mann-Whitney U	0.274362	1.29514	Mann-Whitney U	0.274362	1.07789	Mann-Whitney U	0.274362	1.09828	Mann-Whitney U	0.274362
ATP6V0CP2		Mann-Whitney U	0.395208		Mann-Whitney U	0.893617		Mann-Whitney U	0.893617		Mann-Whitney U	0.893617		Mann-Whitney U	0.893617
ATP6V0CP3	1.06989	Mann-Whitney U	0.395208		Mann-Whitney U	0.891871	inf	Mann-Whitney U	0.891871	0	Mann-Whitney U	0.891871	0.550554	Mann-Whitney U	0.891871
ATP6V0D1	0.985196	Mann-Whitney U	0.395208	0.940213	Mann-Whitney U	0.963902	1.11396	Mann-Whitney U	0.963902	0.57542	Mann-Whitney U	0.963902	0.989778	Mann-Whitney U	0.963902
ATP6V0D2	1.02583	Mann-Whitney U	0.395208	1.04753	Mann-Whitney U	0.975754	0.89753	Mann-Whitney U	0.975754	0.462914	Mann-Whitney U	0.975754	1.32094	Mann-Whitney U	0.975754
ATP6V0E1	1.04033	Mann-Whitney U	0.395503	1.03392	Mann-Whitney U	0.656234	1.1587	Mann-Whitney U	0.656234	0.984972	Mann-Whitney U	0.656234	1.14325	Mann-Whitney U	0.656234
ATP6V0E1P1	1.0773	Mann-Whitney U	0.396355	1.12411	Mann-Whitney U	0.668336	1.14239	Mann-Whitney U	0.668336	1.332	Mann-Whitney U	0.668336	0.984567	Mann-Whitney U	0.668336
ATP6V0E1P2		Mann-Whitney U	0.396959		Mann-Whitney U	0.604683		Mann-Whitney U	0.604683		Mann-Whitney U	0.604683		Mann-Whitney U	0.604683
ATP6V0E1P3		Mann-Whitney U	0.397478		Mann-Whitney U	0.873673		Mann-Whitney U	0.873673		Mann-Whitney U	0.873673		Mann-Whitney U	0.873673
ATP6V0E1P4		Mann-Whitney U	0.39872		Mann-Whitney U	0.963777		Mann-Whitney U	0.963777		Mann-Whitney U	0.963777		Mann-Whitney U	0.963777
ATP6V0E2	0.903945	Mann-Whitney U	0.39872	1.01558	Mann-Whitney U	0.498706	1.22661	Mann-Whitney U	0.498706	0.907895	Mann-Whitney U	0.498706	1.62604	Mann-Whitney U	0.498706
ATP6V0E2-AS1	1.15524	Mann-Whitney U	0.39872	1.41811	Mann-Whitney U	0.873673	1.49705	Mann-Whitney U	0.873673	1.78807	Mann-Whitney U	0.873673	2.69577	Mann-Whitney U	0.873673
ATP6V1A	1.02243	Mann-Whitney U	0.39872	1.07501	Mann-Whitney U	0.930298	1.0907	Mann-Whitney U	0.930298	0.999469	Mann-Whitney U	0.930298	0.905542	Mann-Whitney U	0.930298
ATP6V1B1	1.0789	Mann-Whitney U	0.399804	0.996457	Mann-Whitney U	0.748937	1.30917	Mann-Whitney U	0.748937	0.951735	Mann-Whitney U	0.748937	1.19399	Mann-Whitney U	0.748937
ATP6V1B2	1.07569	Mann-Whitney U	0.399804	0.962536	Mann-Whitney U	0.641112	0.973186	Mann-Whitney U	0.641112	0.950245	Mann-Whitney U	0.641112	1.33188	Mann-Whitney U	0.641112
ATP6V1C1	0.921887	Mann-Whitney U	0.400245	0.957059	Mann-Whitney U	0.768781	0.952935	Mann-Whitney U	0.768781	0.924832	Mann-Whitney U	0.768781	0.800439	Mann-Whitney U	0.768781
ATP6V1C2	1.03042	Mann-Whitney U	0.400309	0.760313	Mann-Whitney U	0.930298	1.18686	Mann-Whitney U	0.930298	0.473443	Mann-Whitney U	0.930298	1.24445	Mann-Whitney U	0.930298
ATP6V1D	1.0052	Mann-Whitney U	0.400309	0.939071	Mann-Whitney U	0.901693	1.11459	Mann-Whitney U	0.901693	0.927213	Mann-Whitney U	0.901693	0.783522	Mann-Whitney U	0.901693
ATP6V1E1	0.970785	Mann-Whitney U	0.400359	0.9064	Mann-Whitney U	0.901239	1.04804	Mann-Whitney U	0.901239	0.928487	Mann-Whitney U	0.901239	0.997132	Mann-Whitney U	0.901239
ATP6V1E1P1		Mann-Whitney U	0.400359		Mann-Whitney U	0.620616		Mann-Whitney U	0.620616		Mann-Whitney U	0.620616		Mann-Whitney U	0.620616
ATP6V1E2	0.969787	Mann-Whitney U	0.400899	0.992845	Mann-Whitney U	0.893617	1.14905	Mann-Whitney U	0.893617	0.986512	Mann-Whitney U	0.893617	1.08465	Mann-Whitney U	0.893617
ATP6V1F	1.00693	Mann-Whitney U	0.400899	1.06051	Mann-Whitney U	0.961904	1.02586	Mann-Whitney U	0.961904	0.87963	Mann-Whitney U	0.961904	1.10928	Mann-Whitney U	0.961904
ATP6V1G1	1.06176	Mann-Whitney U	0.400975	1.01419	Mann-Whitney U	0.365099	1.04944	Mann-Whitney U	0.365099	1.25834	Mann-Whitney U	0.365099	0.981449	Mann-Whitney U	0.365099
ATP6V1G1P2		Mann-Whitney U	0.400975		Mann-Whitney U	0.893617		Mann-Whitney U	0.893617		Mann-Whitney U	0.893617		Mann-Whitney U	0.893617
ATP6V1G1P3		Mann-Whitney U	0.401086		Mann-Whitney U	0.980655		Mann-Whitney U	0.980655		Mann-Whitney U	0.980655		Mann-Whitney U	0.980655
ATP6V1G1P4		Mann-Whitney U	0.401426		Mann-Whitney U	0.933762		Mann-Whitney U	0.933762		Mann-Whitney U	0.933762		Mann-Whitney U	0.933762
ATP6V1G1P6		Mann-Whitney U	0.401758		Mann-Whitney U	0.718517		Mann-Whitney U	0.718517		Mann-Whitney U	0.718517		Mann-Whitney U	0.718517
ATP6V1G1P7		Mann-Whitney U	0.401961		Mann-Whitney U	0.958108		Mann-Whitney U	0.958108		Mann-Whitney U	0.958108		Mann-Whitney U	0.958108
ATP6V1G2	1.00691	Mann-Whitney U	0.401961	1.00609	Mann-Whitney U	0.968367	1.17093	Mann-Whitney U	0.968367	0.918047	Mann-Whitney U	0.968367	1.26744	Mann-Whitney U	0.968367
ATP6V1G2-DDX39B		Mann-Whitney U	0.401961		Mann-Whitney U	0.846843		Mann-Whitney U	0.846843		Mann-Whitney U	0.846843		Mann-Whitney U	0.846843
ATP6V1G3		Mann-Whitney U	0.402094		Mann-Whitney U	0.908475	inf	Mann-Whitney U	0.908475		Mann-Whitney U	0.908475		Mann-Whitney U	0.908475
ATP6V1H	0.960617	Mann-Whitney U	0.402094	1.10025	Mann-Whitney U	0.741401	0.85819	Mann-Whitney U	0.741401	1.09176	Mann-Whitney U	0.741401	0.965195	Mann-Whitney U	0.741401
ATP7A	1.00354	Mann-Whitney U	0.402832	0.912588	Mann-Whitney U	0.817613	1.08374	Mann-Whitney U	0.817613	0.773687	Mann-Whitney U	0.817613	1.11192	Mann-Whitney U	0.817613
ATP7B	0.972518	Mann-Whitney U	0.402874	0.934754	Mann-Whitney U	0.939949	0.980841	Mann-Whitney U	0.939949	0.68926	Mann-Whitney U	0.939949	0.69176	Mann-Whitney U	0.939949
ATP8A1	0.966144	Mann-Whitney U	0.403245	0.914494	Mann-Whitney U	0.860189	0.95609	Mann-Whitney U	0.860189	1.09971	Mann-Whitney U	0.860189	0.924561	Mann-Whitney U	0.860189
ATP8A2	0.951036	Mann-Whitney U	0.403245	2.06738	Mann-Whitney U	0.893617	0.641688	Mann-Whitney U	0.893617	0.439872	Mann-Whitney U	0.893617	1.38579	Mann-Whitney U	0.893617
ATP8A2P1		Mann-Whitney U	0.403377		Mann-Whitney U	0.957709		Mann-Whitney U	0.957709		Mann-Whitney U	0.957709		Mann-Whitney U	0.957709
ATP8A2P2	1.12507	Mann-Whitney U	0.403377	0.788414	Mann-Whitney U	0.519321	0.912586	Mann-Whitney U	0.519321	1.79437	Mann-Whitney U	0.519321	1.68719	Mann-Whitney U	0.519321
ATP8A2P3		Mann-Whitney U	0.403377		Mann-Whitney U	0.868733		Mann-Whitney U	0.868733		Mann-Whitney U	0.868733		Mann-Whitney U	0.868733
ATP8B1	0.976299	Mann-Whitney U	0.403377	1.12784	Mann-Whitney U	0.826176	0.978665	Mann-Whitney U	0.826176	0.971671	Mann-Whitney U	0.826176	0.730663	Mann-Whitney U	0.826176
ATP8B2	0.996843	Mann-Whitney U	0.403377	1.05408	Mann-Whitney U	0.877517	0.785967	Mann-Whitney U	0.877517	1.0563	Mann-Whitney U	0.877517	1.29417	Mann-Whitney U	0.877517
ATP8B3	0.857915	Mann-Whitney U	0.403377	0.903773	Mann-Whitney U	0.533618	1.29309	Mann-Whitney U	0.533618	1.24753	Mann-Whitney U	0.533618	1.28706	Mann-Whitney U	0.533618
ATP8B4	0.932731	Mann-Whitney U	0.403377	0.77413	Mann-Whitney U	0.675634	1.00402	Mann-Whitney U	0.675634	1.00359	Mann-Whitney U	0.675634	0.887819	Mann-Whitney U	0.675634
ATP8B5P	0.877798	Mann-Whitney U	0.403377	1.04332	Mann-Whitney U	0.802822	0.700882	Mann-Whitney U	0.802822	0.721645	Mann-Whitney U	0.802822	0.913463	Mann-Whitney U	0.802822
ATP9A	0.955069	Mann-Whitney U	0.403377	1.16177	Mann-Whitney U	0.898657	1.13833	Mann-Whitney U	0.898657	0.703116	Mann-Whitney U	0.898657	1.01819	Mann-Whitney U	0.898657
ATP9B	0.997449	Mann-Whitney U	0.403377	1.06016	Mann-Whitney U	0.939462	0.967225	Mann-Whitney U	0.939462	0.901603	Mann-Whitney U	0.939462	1.06453	Mann-Whitney U	0.939462
ATPAF1	0.946945	Mann-Whitney U	0.403377	0.982861	Mann-Whitney U	0.78766	1.07922	Mann-Whitney U	0.78766	1.04342	Mann-Whitney U	0.78766	0.917718	Mann-Whitney U	0.78766
ATPAF2	0.959905	Mann-Whitney U	0.403377	0.980553	Mann-Whitney U	0.806688	1.08097	Mann-Whitney U	0.806688	0.874072	Mann-Whitney U	0.806688	0.763401	Mann-Whitney U	0.806688
ATPIF1	0.975434	Mann-Whitney U	0.403377	0.876018	Mann-Whitney U	0.860444	1.33133	Mann-Whitney U	0.860444	1.08275	Mann-Whitney U	0.860444	0.930432	Mann-Whitney U	0.860444
ATR	0.928985	Mann-Whitney U	0.403377	0.994726	Mann-Whitney U	0.731495	1.03198	Mann-Whitney U	0.731495	0.645163	Mann-Whitney U	0.731495	0.954348	Mann-Whitney U	0.731495
ATRAID	1.00408	Mann-Whitney U	0.403377	1.18873	Mann-Whitney U	0.916774	1.19875	Mann-Whitney U	0.916774	1.04882	Mann-Whitney U	0.916774	0.863847	Mann-Whitney U	0.916774
ATRIP	0.890235	Mann-Whitney U	0.403377	0.848211	Mann-Whitney U	0.304069	1.20108	Mann-Whitney U	0.304069	0.854077	Mann-Whitney U	0.304069	0.866637	Mann-Whitney U	0.304069
ATRN	1.03148	Mann-Whitney U	0.403377	1.12628	Mann-Whitney U	0.677495	1.02737	Mann-Whitney U	0.677495	0.810309	Mann-Whitney U	0.677495	0.879225	Mann-Whitney U	0.677495
ATRNL1	1.07763	Mann-Whitney U	0.403377	0.762351	Mann-Whitney U	0.961846	0.989816	Mann-Whitney U	0.961846	0.749073	Mann-Whitney U	0.961846	0.596074	Mann-Whitney U	0.961846
ATRX	0.978917	Mann-Whitney U	0.403377	0.92252	Mann-Whitney U	0.883073	1.18125	Mann-Whitney U	0.883073	0.812799	Mann-Whitney U	0.883073	0.946359	Mann-Whitney U	0.883073
ATXN1	0.974176	Mann-Whitney U	0.403377	1.08422	Mann-Whitney U	0.770233	1.1722	Mann-Whitney U	0.770233	0.876534	Mann-Whitney U	0.770233	0.976339	Mann-Whitney U	0.770233
ATXN10	0.994252	Mann-Whitney U	0.403377	1.15293	Mann-Whitney U	0.960715	0.994455	Mann-Whitney U	0.960715	0.950365	Mann-Whitney U	0.960715	0.967206	Mann-Whitney U	0.960715
ATXN1L	0.950546	Mann-Whitney U	0.403377	1.11317	Mann-Whitney U	0.782285	1.15978	Mann-Whitney U	0.782285	0.776947	Mann-Whitney U	0.782285	1.23746	Mann-Whitney U	0.782285
ATXN2	0.955311	Mann-Whitney U	0.403929	0.920071	Mann-Whitney U	0.651466	1.0979	Mann-Whitney U	0.651466	1.03127	Mann-Whitney U	0.651466	0.924109	Mann-Whitney U	0.651466
ATXN2L	0.972351	Mann-Whitney U	0.404098	1.05249	Mann-Whitney U	0.820374	1.05073	Mann-Whitney U	0.820374	0.74079	Mann-Whitney U	0.820374	1.03602	Mann-Whitney U	0.820374
ATXN3	0.970893	Mann-Whitney U	0.404098	1.02198	Mann-Whitney U	0.880077	1.16079	Mann-Whitney U	0.880077	1.15281	Mann-Whitney U	0.880077	0.763012	Mann-Whitney U	0.880077
ATXN3L	0.841414	Mann-Whitney U	0.404098	0.514057	Mann-Whitney U	0.930298	1.13193	Mann-Whitney U	0.930298	1.32144	Mann-Whitney U	0.930298	0.607379	Mann-Whitney U	0.930298
ATXN7	0.971679	Mann-Whitney U	0.404239	0.895326	Mann-Whitney U	0.844781	1.12371	Mann-Whitney U	0.844781	0.823405	Mann-Whitney U	0.844781	1.09142	Mann-Whitney U	0.844781
ATXN7L1	0.962718	Mann-Whitney U	0.404239	0.989059	Mann-Whitney U	0.646022	1.24912	Mann-Whitney U	0.646022	0.755514	Mann-Whitney U	0.646022	1.07538	Mann-Whitney U	0.646022
ATXN7L2	0.972367	Mann-Whitney U	0.404239	1.00682	Mann-Whitney U	0.866135	1.05472	Mann-Whitney U	0.866135	0.735695	Mann-Whitney U	0.866135	1.20764	Mann-Whitney U	0.866135
ATXN7L3	0.969081	Mann-Whitney U	0.404386	0.916106	Mann-Whitney U	0.880249	1.05956	Mann-Whitney U	0.880249	0.73353	Mann-Whitney U	0.880249	0.976097	Mann-Whitney U	0.880249
ATXN7L3B	1.04365	Mann-Whitney U	0.404386	1.00329	Mann-Whitney U	0.687963	1.01368	Mann-Whitney U	0.687963	1.28797	Mann-Whitney U	0.687963	1.08503	Mann-Whitney U	0.687963
ATXN8OS		Mann-Whitney U	0.404386		Mann-Whitney U	0.893617		Mann-Whitney U	0.893617		Mann-Whitney U	0.893617		Mann-Whitney U	0.893617
AUH	0.951817	Mann-Whitney U	0.404417	0.950488	Mann-Whitney U	0.819843	0.942058	Mann-Whitney U	0.819843	1.22757	Mann-Whitney U	0.819843	0.90342	Mann-Whitney U	0.819843
AUNIP	0.984926	Mann-Whitney U	0.404417	0.795073	Mann-Whitney U	0.717369	1.44576	Mann-Whitney U	0.717369	0.485222	Mann-Whitney U	0.717369	1.4027	Mann-Whitney U	0.717369
AUP1	0.972969	Mann-Whitney U	0.404768	0.920628	Mann-Whitney U	0.974244	1.12644	Mann-Whitney U	0.974244	0.719374	Mann-Whitney U	0.974244	1.04465	Mann-Whitney U	0.974244
AURKA	0.988516	Mann-Whitney U	0.404829	0.942954	Mann-Whitney U	0.958295	1.3122	Mann-Whitney U	0.958295	0.63364	Mann-Whitney U	0.958295	1.14386	Mann-Whitney U	0.958295
AURKAIP1	1.03781	Mann-Whitney U	0.404933	0.949399	Mann-Whitney U	0.695888	1.09723	Mann-Whitney U	0.695888	0.712384	Mann-Whitney U	0.695888	1.2928	Mann-Whitney U	0.695888
AURKAPS1	1.00336	Mann-Whitney U	0.404933	0.889406	Mann-Whitney U	0.978692	0.998031	Mann-Whitney U	0.978692	0.568057	Mann-Whitney U	0.978692	1.07702	Mann-Whitney U	0.978692
AURKB	0.991808	Mann-Whitney U	0.405055	1.09173	Mann-Whitney U	0.975454	1.48548	Mann-Whitney U	0.975454	0.462753	Mann-Whitney U	0.975454	1.08243	Mann-Whitney U	0.975454
AURKC	0.957964	Mann-Whitney U	0.405055	0.837195	Mann-Whitney U	0.864661	1.44449	Mann-Whitney U	0.864661	0.717913	Mann-Whitney U	0.864661	0.997676	Mann-Whitney U	0.864661
AUTS2	0.95397	Mann-Whitney U	0.405055	1.14951	Mann-Whitney U	0.742287	1.19241	Mann-Whitney U	0.742287	0.881583	Mann-Whitney U	0.742287	0.94371	Mann-Whitney U	0.742287
AVEN	0.99365	Mann-Whitney U	0.405055	0.996405	Mann-Whitney U	0.943472	1.16523	Mann-Whitney U	0.943472	1.1617	Mann-Whitney U	0.943472	0.873587	Mann-Whitney U	0.943472
AVIL	0.946866	Mann-Whitney U	0.405055	0.91683	Mann-Whitney U	0.817613	0.977362	Mann-Whitney U	0.817613	0.832334	Mann-Whitney U	0.817613	0.908795	Mann-Whitney U	0.817613
AVL9	0.950317	Mann-Whitney U	0.405055	1.0011	Mann-Whitney U	0.844781	0.945189	Mann-Whitney U	0.844781	0.879377	Mann-Whitney U	0.844781	0.879614	Mann-Whitney U	0.844781
AVP		Mann-Whitney U	0.405055		Mann-Whitney U	0.851137	2.69131	Mann-Whitney U	0.851137	0	Mann-Whitney U	0.851137		Mann-Whitney U	0.851137
AVPI1	1.02149	Mann-Whitney U	0.405055	0.919405	Mann-Whitney U	0.99198	1.20023	Mann-Whitney U	0.99198	0.665571	Mann-Whitney U	0.99198	1.22018	Mann-Whitney U	0.99198
AVPR1A	1.11194	Mann-Whitney U	0.405055	0.961218	Mann-Whitney U	0.706174	0.893601	Mann-Whitney U	0.706174	0.999612	Mann-Whitney U	0.706174	1.14369	Mann-Whitney U	0.706174
AVPR1B	0.841005	Mann-Whitney U	0.405055	1.02301	Mann-Whitney U	0.67817	0.871515	Mann-Whitney U	0.67817	0.572227	Mann-Whitney U	0.67817	1.20848	Mann-Whitney U	0.67817
AVPR2	0.988758	Mann-Whitney U	0.405055	0.972438	Mann-Whitney U	0.985228	1.58356	Mann-Whitney U	0.985228	0.986071	Mann-Whitney U	0.985228	1.23332	Mann-Whitney U	0.985228
AWAT1	0.933273	Mann-Whitney U	0.405055	0.777137	Mann-Whitney U	0.855224	0.785432	Mann-Whitney U	0.855224	0.835044	Mann-Whitney U	0.855224	1.11831	Mann-Whitney U	0.855224
AWAT2	1.02077	Mann-Whitney U	0.405055	1.11549	Mann-Whitney U	0.880077	1.41671	Mann-Whitney U	0.880077	1.01673	Mann-Whitney U	0.880077	2.33242	Mann-Whitney U	0.880077
AXDND1	0.933339	Mann-Whitney U	0.405141	1.03592	Mann-Whitney U	0.851593	1.15137	Mann-Whitney U	0.851593	0.725957	Mann-Whitney U	0.851593	1.24983	Mann-Whitney U	0.851593
AXIN1	0.989901	Mann-Whitney U	0.405141	1.12291	Mann-Whitney U	0.962682	1.14524	Mann-Whitney U	0.962682	0.758931	Mann-Whitney U	0.962682	1.19002	Mann-Whitney U	0.962682
AXIN2	0.955897	Mann-Whitney U	0.405333	1.07926	Mann-Whitney U	0.796972	1.4524	Mann-Whitney U	0.796972	0.736992	Mann-Whitney U	0.796972	1.02157	Mann-Whitney U	0.796972
AXL	1.00798	Mann-Whitney U	0.405333	1.02399	Mann-Whitney U	0.921438	0.868689	Mann-Whitney U	0.921438	0.687859	Mann-Whitney U	0.921438	1.07575	Mann-Whitney U	0.921438
AZGP1	0.894131	Mann-Whitney U	0.405333	0.563509	Mann-Whitney U	0.892054	0.838795	Mann-Whitney U	0.892054	1.28763	Mann-Whitney U	0.892054	0.404425	Mann-Whitney U	0.892054
AZGP1P1	0.928643	Mann-Whitney U	0.405333	0.498492	Mann-Whitney U	0.769093	1.04931	Mann-Whitney U	0.769093	2.82632	Mann-Whitney U	0.769093	0.524033	Mann-Whitney U	0.769093
AZGP1P2	0.47583	Mann-Whitney U	0.405333		Mann-Whitney U	0.816296		Mann-Whitney U	0.816296	inf	Mann-Whitney U	0.816296		Mann-Whitney U	0.816296
AZI1	0.975231	Mann-Whitney U	0.405333	1.00199	Mann-Whitney U	0.823123	1.00442	Mann-Whitney U	0.823123	0.718051	Mann-Whitney U	0.823123	0.877819	Mann-Whitney U	0.823123
AZI2	0.954956	Mann-Whitney U	0.405333	0.975735	Mann-Whitney U	0.736508	1.20087	Mann-Whitney U	0.736508	0.854474	Mann-Whitney U	0.736508	0.754716	Mann-Whitney U	0.736508
AZIN1	0.953926	Mann-Whitney U	0.405699	0.918925	Mann-Whitney U	0.792553	1.04278	Mann-Whitney U	0.792553	1.06924	Mann-Whitney U	0.792553	0.799078	Mann-Whitney U	0.792553
AZU1		Mann-Whitney U	0.405699	inf	Mann-Whitney U	0.482726	2.5578	Mann-Whitney U	0.482726	0	Mann-Whitney U	0.482726	0	Mann-Whitney U	0.482726
B2M	0.94415	Mann-Whitney U	0.405699	0.943713	Mann-Whitney U	0.947196	1.18682	Mann-Whitney U	0.947196	0.724395	Mann-Whitney U	0.947196	1.07767	Mann-Whitney U	0.947196
B3GALNT1	1.01513	Mann-Whitney U	0.406301	1.04151	Mann-Whitney U	0.873673	0.987104	Mann-Whitney U	0.873673	0.995619	Mann-Whitney U	0.873673	0.768586	Mann-Whitney U	0.873673
B3GALNT2	0.990834	Mann-Whitney U	0.406518	0.816737	Mann-Whitney U	0.861629	1.16996	Mann-Whitney U	0.861629	1.01406	Mann-Whitney U	0.861629	1.1138	Mann-Whitney U	0.861629
B3GALT1	0.905752	Mann-Whitney U	0.406518	1.08981	Mann-Whitney U	0.627192	1.17027	Mann-Whitney U	0.627192	1.03446	Mann-Whitney U	0.627192	0.919284	Mann-Whitney U	0.627192
B3GALT2	1.00159	Mann-Whitney U	0.406518	0.934074	Mann-Whitney U	0.845534	1.02905	Mann-Whitney U	0.845534	1.00577	Mann-Whitney U	0.845534	0.834378	Mann-Whitney U	0.845534
B3GALT4	0.9896	Mann-Whitney U	0.406518	0.935486	Mann-Whitney U	0.990668	1.37154	Mann-Whitney U	0.990668	1.08678	Mann-Whitney U	0.990668	0.982924	Mann-Whitney U	0.990668
B3GALT5	0.999995	Mann-Whitney U	0.406518	1.67828	Mann-Whitney U	0.997492	1.50311	Mann-Whitney U	0.997492	0.571557	Mann-Whitney U	0.997492	2.63378	Mann-Whitney U	0.997492
B3GALT6	1.0358	Mann-Whitney U	0.406518	0.927888	Mann-Whitney U	0.968136	1.33393	Mann-Whitney U	0.968136	0.983863	Mann-Whitney U	0.968136	0.8912	Mann-Whitney U	0.968136
B3GALTL	1.04282	Mann-Whitney U	0.406518	0.871137	Mann-Whitney U	0.754157	0.919683	Mann-Whitney U	0.754157	0.961212	Mann-Whitney U	0.754157	1.12596	Mann-Whitney U	0.754157
B3GAT1	1.01733	Mann-Whitney U	0.407068	1.29471	Mann-Whitney U	0.935853	0.730971	Mann-Whitney U	0.935853	0.856739	Mann-Whitney U	0.935853	1.13355	Mann-Whitney U	0.935853
B3GAT2	1.02126	Mann-Whitney U	0.407068	0.994985	Mann-Whitney U	0.995768	1.40731	Mann-Whitney U	0.995768	0.751326	Mann-Whitney U	0.995768	1.35603	Mann-Whitney U	0.995768
B3GAT3	0.956759	Mann-Whitney U	0.407068	0.957502	Mann-Whitney U	0.840882	1.04758	Mann-Whitney U	0.840882	0.737826	Mann-Whitney U	0.840882	0.993773	Mann-Whitney U	0.840882
B3GNT1	1.0765	Mann-Whitney U	0.407135	0.905373	Mann-Whitney U	0.636012	1.06201	Mann-Whitney U	0.636012	1.08218	Mann-Whitney U	0.636012	1.14446	Mann-Whitney U	0.636012
B3GNT2	0.977167	Mann-Whitney U	0.407135	0.880116	Mann-Whitney U	0.971117	1.31225	Mann-Whitney U	0.971117	0.729568	Mann-Whitney U	0.971117	1.06295	Mann-Whitney U	0.971117
B3GNT3	0.927835	Mann-Whitney U	0.407766	0.868408	Mann-Whitney U	0.915924	1.28369	Mann-Whitney U	0.915924	0.391709	Mann-Whitney U	0.915924	2.28998	Mann-Whitney U	0.915924
B3GNT4	0.896435	Mann-Whitney U	0.407766	0.905128	Mann-Whitney U	0.454711	1.1366	Mann-Whitney U	0.454711	0.646275	Mann-Whitney U	0.454711	0.975835	Mann-Whitney U	0.454711
B3GNT5	1.02146	Mann-Whitney U	0.407766	1.15448	Mann-Whitney U	0.899322	1.07226	Mann-Whitney U	0.899322	0.847168	Mann-Whitney U	0.899322	0.68978	Mann-Whitney U	0.899322
B3GNT6	1.05576	Mann-Whitney U	0.407766	0.820616	Mann-Whitney U	0.808509	0.763765	Mann-Whitney U	0.808509	3.15266	Mann-Whitney U	0.808509	0.614413	Mann-Whitney U	0.808509
B3GNT7	0.929611	Mann-Whitney U	0.407766	1.00454	Mann-Whitney U	0.943352	1.9137	Mann-Whitney U	0.943352	0.556906	Mann-Whitney U	0.943352	1.50309	Mann-Whitney U	0.943352
B3GNT8	0.944064	Mann-Whitney U	0.407766	0.987017	Mann-Whitney U	0.668336	1.40869	Mann-Whitney U	0.668336	0.647021	Mann-Whitney U	0.668336	1.01928	Mann-Whitney U	0.668336
B3GNT9	1.00783	Mann-Whitney U	0.407766	0.935288	Mann-Whitney U	0.99365	1.03406	Mann-Whitney U	0.99365	0.627902	Mann-Whitney U	0.99365	1.12275	Mann-Whitney U	0.99365
B3GNTL1	0.944415	Mann-Whitney U	0.407766	0.949109	Mann-Whitney U	0.6974	0.973559	Mann-Whitney U	0.6974	0.780025	Mann-Whitney U	0.6974	0.965141	Mann-Whitney U	0.6974
B4GALNT1	0.926623	Mann-Whitney U	0.407766	1.19498	Mann-Whitney U	0.850783	1.06845	Mann-Whitney U	0.850783	0.963468	Mann-Whitney U	0.850783	1.74225	Mann-Whitney U	0.850783
B4GALNT2	0.860807	Mann-Whitney U	0.407766	0.686878	Mann-Whitney U	0.853231	1.6615	Mann-Whitney U	0.853231	0.882984	Mann-Whitney U	0.853231	1.07763	Mann-Whitney U	0.853231
B4GALNT3	1.07201	Mann-Whitney U	0.407766	1.21158	Mann-Whitney U	0.704992	0.858405	Mann-Whitney U	0.704992	0.594246	Mann-Whitney U	0.704992	1.11643	Mann-Whitney U	0.704992
B4GALNT4	1.03946	Mann-Whitney U	0.407766	1.14639	Mann-Whitney U	0.809524	1.3518	Mann-Whitney U	0.809524	0.99701	Mann-Whitney U	0.809524	0.977444	Mann-Whitney U	0.809524
B4GALT1	1.00119	Mann-Whitney U	0.407766	0.96446	Mann-Whitney U	0.95869	1.02728	Mann-Whitney U	0.95869	0.798514	Mann-Whitney U	0.95869	0.87332	Mann-Whitney U	0.95869
B4GALT2	0.950092	Mann-Whitney U	0.407766	0.941007	Mann-Whitney U	0.819843	1.06142	Mann-Whitney U	0.819843	0.955055	Mann-Whitney U	0.819843	0.824724	Mann-Whitney U	0.819843
B4GALT3	1.03909	Mann-Whitney U	0.407766	0.974297	Mann-Whitney U	0.906606	1.16403	Mann-Whitney U	0.906606	0.976511	Mann-Whitney U	0.906606	0.966148	Mann-Whitney U	0.906606
B4GALT4	0.958935	Mann-Whitney U	0.407766	1.00066	Mann-Whitney U	0.87135	1.09874	Mann-Whitney U	0.87135	0.736843	Mann-Whitney U	0.87135	1.02041	Mann-Whitney U	0.87135
B4GALT4-AS1		Mann-Whitney U	0.407766		Mann-Whitney U	0.906822		Mann-Whitney U	0.906822		Mann-Whitney U	0.906822		Mann-Whitney U	0.906822
B4GALT5	0.973716	Mann-Whitney U	0.407766	1.12877	Mann-Whitney U	0.9912	1.13647	Mann-Whitney U	0.9912	0.872762	Mann-Whitney U	0.9912	1.07691	Mann-Whitney U	0.9912
B4GALT6	1.01978	Mann-Whitney U	0.408152	1.12084	Mann-Whitney U	0.996574	1.28251	Mann-Whitney U	0.996574	1.10929	Mann-Whitney U	0.996574	0.86958	Mann-Whitney U	0.996574
B4GALT7	0.955349	Mann-Whitney U	0.408537	0.936928	Mann-Whitney U	0.841231	1.11057	Mann-Whitney U	0.841231	1.04864	Mann-Whitney U	0.841231	1.17636	Mann-Whitney U	0.841231
B9D1	0.996295	Mann-Whitney U	0.408537	1.15477	Mann-Whitney U	0.999316	0.971428	Mann-Whitney U	0.999316	0.822874	Mann-Whitney U	0.999316	1.00696	Mann-Whitney U	0.999316
B9D2	0.975651	Mann-Whitney U	0.408537	1.20609	Mann-Whitney U	0.992532	1.35066	Mann-Whitney U	0.992532	0.651565	Mann-Whitney U	0.992532	0.9908	Mann-Whitney U	0.992532
BAALC	0.923843	Mann-Whitney U	0.408537	0.769929	Mann-Whitney U	0.759008	0.92278	Mann-Whitney U	0.759008	0.665129	Mann-Whitney U	0.759008	1.25568	Mann-Whitney U	0.759008
BAAT	0.829315	Mann-Whitney U	0.408537	0.825558	Mann-Whitney U	0.805625	0.932024	Mann-Whitney U	0.805625	0.676246	Mann-Whitney U	0.805625	0.785876	Mann-Whitney U	0.805625
BAATP1		Mann-Whitney U	0.408648		Mann-Whitney U	0.996171		Mann-Whitney U	0.996171		Mann-Whitney U	0.996171		Mann-Whitney U	0.996171
BABAM1	0.974154	Mann-Whitney U	0.408865	0.905463	Mann-Whitney U	0.862282	1.20352	Mann-Whitney U	0.862282	0.897364	Mann-Whitney U	0.862282	0.970358	Mann-Whitney U	0.862282
BACE1	1.02157	Mann-Whitney U	0.409413	1.148	Mann-Whitney U	0.980351	1.20572	Mann-Whitney U	0.980351	0.732868	Mann-Whitney U	0.980351	1.06348	Mann-Whitney U	0.980351
BACE2	1.01412	Mann-Whitney U	0.409509	0.693969	Mann-Whitney U	0.986731	0.996982	Mann-Whitney U	0.986731	0.597854	Mann-Whitney U	0.986731	0.743542	Mann-Whitney U	0.986731
BACE2-IT1	1.14872	Mann-Whitney U	0.409509	0.228923	Mann-Whitney U	0.845182		Mann-Whitney U	0.845182	1.12256	Mann-Whitney U	0.845182	1.96766	Mann-Whitney U	0.845182
BACH1	0.93979	Mann-Whitney U	0.40968	0.924476	Mann-Whitney U	0.852133	1.01224	Mann-Whitney U	0.852133	0.894683	Mann-Whitney U	0.852133	0.814864	Mann-Whitney U	0.852133
BACH1-AS1		Mann-Whitney U	0.40968		Mann-Whitney U	0.873673		Mann-Whitney U	0.873673		Mann-Whitney U	0.873673		Mann-Whitney U	0.873673
BACH1-IT1	0.999227	Mann-Whitney U	0.40968	1.01458	Mann-Whitney U	0.996832	1.13346	Mann-Whitney U	0.996832	1.0332	Mann-Whitney U	0.996832	0.925005	Mann-Whitney U	0.996832
BACH1-IT2		Mann-Whitney U	0.40968		Mann-Whitney U	0.752273		Mann-Whitney U	0.752273		Mann-Whitney U	0.752273		Mann-Whitney U	0.752273
BACH1-IT3		Mann-Whitney U	0.40968		Mann-Whitney U	0.844803		Mann-Whitney U	0.844803	inf	Mann-Whitney U	0.844803		Mann-Whitney U	0.844803
BACH2	0.962292	Mann-Whitney U	0.40968	1.06262	Mann-Whitney U	0.782835	1.12417	Mann-Whitney U	0.782835	0.626633	Mann-Whitney U	0.782835	1.04129	Mann-Whitney U	0.782835
BAD	0.96058	Mann-Whitney U	0.410296	0.976385	Mann-Whitney U	0.799463	1.12594	Mann-Whitney U	0.799463	0.717241	Mann-Whitney U	0.799463	0.975118	Mann-Whitney U	0.799463
BAG1	0.920447	Mann-Whitney U	0.410296	1.01619	Mann-Whitney U	0.370167	1.13871	Mann-Whitney U	0.370167	0.817901	Mann-Whitney U	0.370167	0.801807	Mann-Whitney U	0.370167
BAG2	1.01188	Mann-Whitney U	0.410296	0.923818	Mann-Whitney U	1	1.14246	Mann-Whitney U	1	1.24295	Mann-Whitney U	1	1.10066	Mann-Whitney U	1
BAG3	1.00616	Mann-Whitney U	0.410343	0.997428	Mann-Whitney U	0.871084	0.970123	Mann-Whitney U	0.871084	0.762125	Mann-Whitney U	0.871084	0.951701	Mann-Whitney U	0.871084
BAG4	0.950549	Mann-Whitney U	0.410343	1.09992	Mann-Whitney U	0.819843	1.07923	Mann-Whitney U	0.819843	0.688755	Mann-Whitney U	0.819843	1.12621	Mann-Whitney U	0.819843
BAG5	0.943223	Mann-Whitney U	0.410526	1.05018	Mann-Whitney U	0.861136	1.02213	Mann-Whitney U	0.861136	0.878448	Mann-Whitney U	0.861136	0.848734	Mann-Whitney U	0.861136
BAG6	0.986977	Mann-Whitney U	0.41102	1.00902	Mann-Whitney U	0.966563	1.18168	Mann-Whitney U	0.966563	0.846459	Mann-Whitney U	0.966563	0.908863	Mann-Whitney U	0.966563
BAGE2	0.733814	Mann-Whitney U	0.411169	0.907889	Mann-Whitney U	0.403377	1.09666	Mann-Whitney U	0.403377	0.55838	Mann-Whitney U	0.403377	0.808004	Mann-Whitney U	0.403377
BAHD1	0.978648	Mann-Whitney U	0.411169	1.00284	Mann-Whitney U	0.929801	1.17372	Mann-Whitney U	0.929801	0.865082	Mann-Whitney U	0.929801	1.16025	Mann-Whitney U	0.929801
BAI1	1.01841	Mann-Whitney U	0.411169	0.985847	Mann-Whitney U	0.952666	1.20251	Mann-Whitney U	0.952666	0.494818	Mann-Whitney U	0.952666	0.968694	Mann-Whitney U	0.952666
BAI2	0.908473	Mann-Whitney U	0.411272	1.25103	Mann-Whitney U	0.628028	0.962955	Mann-Whitney U	0.628028	0.710738	Mann-Whitney U	0.628028	1.93348	Mann-Whitney U	0.628028
BAI3	1.02647	Mann-Whitney U	0.411272	0.702784	Mann-Whitney U	0.844781	0.990656	Mann-Whitney U	0.844781	0.9577	Mann-Whitney U	0.844781	0.776767	Mann-Whitney U	0.844781
BAIAP2	1.01167	Mann-Whitney U	0.411272	0.879909	Mann-Whitney U	0.972505	1.00267	Mann-Whitney U	0.972505	0.886514	Mann-Whitney U	0.972505	0.787828	Mann-Whitney U	0.972505
BAIAP2-AS1	1.15174	Mann-Whitney U	0.412591	1.11365	Mann-Whitney U	0.374103	1.04111	Mann-Whitney U	0.374103	1.70563	Mann-Whitney U	0.374103	1.07911	Mann-Whitney U	0.374103
BAIAP2L1	0.890602	Mann-Whitney U	0.412966	0.928777	Mann-Whitney U	0.695461	1.22212	Mann-Whitney U	0.695461	0.691075	Mann-Whitney U	0.695461	0.843392	Mann-Whitney U	0.695461
BAIAP2L2	0.943161	Mann-Whitney U	0.413204	0.979736	Mann-Whitney U	0.967563	0.828821	Mann-Whitney U	0.967563	0.837509	Mann-Whitney U	0.967563	0.873472	Mann-Whitney U	0.967563
BAIAP3	0.956741	Mann-Whitney U	0.41338	1.01733	Mann-Whitney U	0.860444	1.39578	Mann-Whitney U	0.860444	1.08241	Mann-Whitney U	0.860444	1.2971	Mann-Whitney U	0.860444
BAK1	1.02026	Mann-Whitney U	0.41338	0.826217	Mann-Whitney U	0.893617	1.23442	Mann-Whitney U	0.893617	0.686194	Mann-Whitney U	0.893617	1.04507	Mann-Whitney U	0.893617
BAK1P1	1.05576	Mann-Whitney U	0.41338	0.971077	Mann-Whitney U	0.872711	1.19028	Mann-Whitney U	0.872711	0.846669	Mann-Whitney U	0.872711	1.35953	Mann-Whitney U	0.872711
BAK1P2		Mann-Whitney U	0.41338		Mann-Whitney U	0.955594		Mann-Whitney U	0.955594		Mann-Whitney U	0.955594		Mann-Whitney U	0.955594
BAMBI	0.947669	Mann-Whitney U	0.41338	0.824608	Mann-Whitney U	0.864579	1.04049	Mann-Whitney U	0.864579	1.02367	Mann-Whitney U	0.864579	1.09502	Mann-Whitney U	0.864579
BANF1	1.00155	Mann-Whitney U	0.41338	0.974074	Mann-Whitney U	0.910312	1.01233	Mann-Whitney U	0.910312	0.990397	Mann-Whitney U	0.910312	1.01495	Mann-Whitney U	0.910312
BANF1P1	0.996843	Mann-Whitney U	0.41338	1.0592	Mann-Whitney U	0.977397	1.53206	Mann-Whitney U	0.977397	0.879625	Mann-Whitney U	0.977397	1.0959	Mann-Whitney U	0.977397
BANF1P2		Mann-Whitney U	0.41338		Mann-Whitney U	0.931738		Mann-Whitney U	0.931738		Mann-Whitney U	0.931738		Mann-Whitney U	0.931738
BANF1P3	1.0072	Mann-Whitney U	0.41338	0.933968	Mann-Whitney U	0.968675	0.956764	Mann-Whitney U	0.968675	0.795742	Mann-Whitney U	0.968675	1.02127	Mann-Whitney U	0.968675
BANF1P4	0.908186	Mann-Whitney U	0.41338	1.18566	Mann-Whitney U	0.628028	1.10642	Mann-Whitney U	0.628028	0.974236	Mann-Whitney U	0.628028	1.08985	Mann-Whitney U	0.628028
BANF1P5		Mann-Whitney U	0.41338		Mann-Whitney U	0.747992		Mann-Whitney U	0.747992		Mann-Whitney U	0.747992		Mann-Whitney U	0.747992
BANF2		Mann-Whitney U	0.41338		Mann-Whitney U	0.981128	inf	Mann-Whitney U	0.981128		Mann-Whitney U	0.981128	inf	Mann-Whitney U	0.981128
BANK1	0.866524	Mann-Whitney U	0.41338	0.751466	Mann-Whitney U	0.647416	1.57024	Mann-Whitney U	0.647416	0.951313	Mann-Whitney U	0.647416	1.01116	Mann-Whitney U	0.647416
BANP	0.956983	Mann-Whitney U	0.41338	0.865654	Mann-Whitney U	0.676025	1.22132	Mann-Whitney U	0.676025	0.643304	Mann-Whitney U	0.676025	1.02899	Mann-Whitney U	0.676025
BAP1	0.987267	Mann-Whitney U	0.41338	0.961235	Mann-Whitney U	0.95097	1.08848	Mann-Whitney U	0.95097	0.786968	Mann-Whitney U	0.95097	0.906462	Mann-Whitney U	0.95097
BARD1	0.994396	Mann-Whitney U	0.41338	0.948283	Mann-Whitney U	0.868966	1.04664	Mann-Whitney U	0.868966	1.06144	Mann-Whitney U	0.868966	1.26471	Mann-Whitney U	0.868966
BARHL1	0.955626	Mann-Whitney U	0.41338	0.994384	Mann-Whitney U	0.939097	0.949862	Mann-Whitney U	0.939097	1.01362	Mann-Whitney U	0.939097	1.04678	Mann-Whitney U	0.939097
BARHL2	0.815666	Mann-Whitney U	0.41338	0.643425	Mann-Whitney U	0.60118	1.04649	Mann-Whitney U	0.60118	1.43971	Mann-Whitney U	0.60118	0.310574	Mann-Whitney U	0.60118
BARX1	1.06214	Mann-Whitney U	0.413538	1.31282	Mann-Whitney U	0.911765	1.3987	Mann-Whitney U	0.911765	0.583511	Mann-Whitney U	0.911765	0.827848	Mann-Whitney U	0.911765
BARX2	0.889626	Mann-Whitney U	0.413538	1.12667	Mann-Whitney U	0.873673	1.74459	Mann-Whitney U	0.873673	1.07538	Mann-Whitney U	0.873673	1.07692	Mann-Whitney U	0.873673
BASP1	1.07438	Mann-Whitney U	0.413538	0.868972	Mann-Whitney U	0.828406	0.702054	Mann-Whitney U	0.828406	1.30009	Mann-Whitney U	0.828406	1.82722	Mann-Whitney U	0.828406
BASP1P1		Mann-Whitney U	0.413538		Mann-Whitney U	0.960619		Mann-Whitney U	0.960619		Mann-Whitney U	0.960619		Mann-Whitney U	0.960619
BATF	1.02168	Mann-Whitney U	0.413538	0.788583	Mann-Whitney U	0.921785	1.32294	Mann-Whitney U	0.921785	0.766362	Mann-Whitney U	0.921785	1.10339	Mann-Whitney U	0.921785
BATF2	0.980271	Mann-Whitney U	0.413538	0.887983	Mann-Whitney U	0.903552	1.68318	Mann-Whitney U	0.903552	0.565006	Mann-Whitney U	0.903552	2.22506	Mann-Whitney U	0.903552
BATF3	0.93011	Mann-Whitney U	0.413538	0.928971	Mann-Whitney U	0.893617	1.01304	Mann-Whitney U	0.893617	0.748844	Mann-Whitney U	0.893617	1.69086	Mann-Whitney U	0.893617
BAX	0.998891	Mann-Whitney U	0.413538	0.922148	Mann-Whitney U	0.860444	1.1526	Mann-Whitney U	0.860444	0.69197	Mann-Whitney U	0.860444	1.07992	Mann-Whitney U	0.860444
BAZ1A	0.964199	Mann-Whitney U	0.413538	0.889681	Mann-Whitney U	0.74728	1.26564	Mann-Whitney U	0.74728	0.858334	Mann-Whitney U	0.74728	1.15499	Mann-Whitney U	0.74728
BAZ1B	0.97173	Mann-Whitney U	0.413538	0.960645	Mann-Whitney U	0.876831	1.19226	Mann-Whitney U	0.876831	0.739647	Mann-Whitney U	0.876831	0.960447	Mann-Whitney U	0.876831
BAZ2A	0.960038	Mann-Whitney U	0.413538	0.913109	Mann-Whitney U	0.754371	1.17577	Mann-Whitney U	0.754371	0.801456	Mann-Whitney U	0.754371	0.926597	Mann-Whitney U	0.754371
BAZ2B	0.98266	Mann-Whitney U	0.413538	0.958251	Mann-Whitney U	0.783723	1.30973	Mann-Whitney U	0.783723	0.965924	Mann-Whitney U	0.783723	0.932896	Mann-Whitney U	0.783723
BBC3	0.917765	Mann-Whitney U	0.413538	1.15958	Mann-Whitney U	0.468095	1.05435	Mann-Whitney U	0.468095	0.557448	Mann-Whitney U	0.468095	0.777478	Mann-Whitney U	0.468095
BBIP1	0.941302	Mann-Whitney U	0.413538	1.00195	Mann-Whitney U	0.544619	1.12015	Mann-Whitney U	0.544619	0.84953	Mann-Whitney U	0.544619	0.96916	Mann-Whitney U	0.544619
BBOX1	0.924284	Mann-Whitney U	0.413538	0.865749	Mann-Whitney U	0.754363	1.6253	Mann-Whitney U	0.754363	0.680217	Mann-Whitney U	0.754363	1.21608	Mann-Whitney U	0.754363
BBS1	0.983955	Mann-Whitney U	0.413552	0.959989	Mann-Whitney U	0.792553	0.958663	Mann-Whitney U	0.792553	0.824985	Mann-Whitney U	0.792553	1.00283	Mann-Whitney U	0.792553
BBS10	0.981147	Mann-Whitney U	0.413552	0.915311	Mann-Whitney U	0.825441	1.21326	Mann-Whitney U	0.825441	0.946855	Mann-Whitney U	0.825441	0.912464	Mann-Whitney U	0.825441
BBS12	0.953806	Mann-Whitney U	0.413552	1.00935	Mann-Whitney U	0.792553	0.976837	Mann-Whitney U	0.792553	0.713416	Mann-Whitney U	0.792553	0.933554	Mann-Whitney U	0.792553
BBS2	0.985241	Mann-Whitney U	0.413802	0.99662	Mann-Whitney U	0.99572	1.17859	Mann-Whitney U	0.99572	0.850245	Mann-Whitney U	0.99572	0.993797	Mann-Whitney U	0.99572
BBS4	1.03546	Mann-Whitney U	0.413802	0.934078	Mann-Whitney U	0.99572	0.970977	Mann-Whitney U	0.99572	1.08896	Mann-Whitney U	0.99572	1.22006	Mann-Whitney U	0.99572
BBS5	0.999572	Mann-Whitney U	0.413802	1.02066	Mann-Whitney U	0.985804	1.18375	Mann-Whitney U	0.985804	1.3581	Mann-Whitney U	0.985804	1.21766	Mann-Whitney U	0.985804
BBS7	0.999362	Mann-Whitney U	0.413802	0.841773	Mann-Whitney U	0.893617	1.05942	Mann-Whitney U	0.893617	0.647748	Mann-Whitney U	0.893617	1.00905	Mann-Whitney U	0.893617
BBS9	0.950683	Mann-Whitney U	0.413802	0.992277	Mann-Whitney U	0.778916	1.06669	Mann-Whitney U	0.778916	0.790511	Mann-Whitney U	0.778916	1.00492	Mann-Whitney U	0.778916
BBX	0.934787	Mann-Whitney U	0.413802	0.932655	Mann-Whitney U	0.725254	1.17577	Mann-Whitney U	0.725254	0.796619	Mann-Whitney U	0.725254	0.861085	Mann-Whitney U	0.725254
BCAM	1.08524	Mann-Whitney U	0.413802	0.937122	Mann-Whitney U	0.717697	0.801482	Mann-Whitney U	0.717697	1.61438	Mann-Whitney U	0.717697	0.90247	Mann-Whitney U	0.717697
BCAN	1.06912	Mann-Whitney U	0.413802	0.797904	Mann-Whitney U	0.979324	1.41047	Mann-Whitney U	0.979324	0.499738	Mann-Whitney U	0.979324	1.89589	Mann-Whitney U	0.979324
BCAP29	1.03507	Mann-Whitney U	0.413802	0.896381	Mann-Whitney U	0.923018	1.33013	Mann-Whitney U	0.923018	1.0805	Mann-Whitney U	0.923018	0.88896	Mann-Whitney U	0.923018
BCAP31	1.06324	Mann-Whitney U	0.413802	0.94161	Mann-Whitney U	0.833719	1.1543	Mann-Whitney U	0.833719	1.17663	Mann-Whitney U	0.833719	1.12342	Mann-Whitney U	0.833719
BCAR1	0.980782	Mann-Whitney U	0.413802	0.829773	Mann-Whitney U	0.696334	1.09299	Mann-Whitney U	0.696334	0.9549	Mann-Whitney U	0.696334	1.09016	Mann-Whitney U	0.696334
BCAR3	0.915217	Mann-Whitney U	0.413802	0.996012	Mann-Whitney U	0.574319	1.54522	Mann-Whitney U	0.574319	0.83619	Mann-Whitney U	0.574319	1.10055	Mann-Whitney U	0.574319
BCAR4		Mann-Whitney U	0.413802		Mann-Whitney U	0.975611		Mann-Whitney U	0.975611		Mann-Whitney U	0.975611		Mann-Whitney U	0.975611
BCAS1	0.860233	Mann-Whitney U	0.413802	0.697436	Mann-Whitney U	0.617825	0.91851	Mann-Whitney U	0.617825	0.855193	Mann-Whitney U	0.617825	0.766415	Mann-Whitney U	0.617825
BCAS2	0.967793	Mann-Whitney U	0.413802	0.864518	Mann-Whitney U	0.881165	1.21976	Mann-Whitney U	0.881165	1.0866	Mann-Whitney U	0.881165	1.00306	Mann-Whitney U	0.881165
BCAS2P1		Mann-Whitney U	0.413802		Mann-Whitney U	0.754157		Mann-Whitney U	0.754157		Mann-Whitney U	0.754157		Mann-Whitney U	0.754157
BCAS2P2	0.891	Mann-Whitney U	0.413802	0.871647	Mann-Whitney U	0.693175	1.22469	Mann-Whitney U	0.693175	1.05294	Mann-Whitney U	0.693175	1.88919	Mann-Whitney U	0.693175
BCAS2P3		Mann-Whitney U	0.413802		Mann-Whitney U	0.921438		Mann-Whitney U	0.921438		Mann-Whitney U	0.921438		Mann-Whitney U	0.921438
BCAS3	0.943631	Mann-Whitney U	0.413802	1.06296	Mann-Whitney U	0.929779	1.17462	Mann-Whitney U	0.929779	0.730718	Mann-Whitney U	0.929779	0.855336	Mann-Whitney U	0.929779
BCAS4	1.05973	Mann-Whitney U	0.41406	1.23979	Mann-Whitney U	0.631793	0.830741	Mann-Whitney U	0.631793	0.653594	Mann-Whitney U	0.631793	0.981221	Mann-Whitney U	0.631793
BCAT1	0.974861	Mann-Whitney U	0.41406	0.635675	Mann-Whitney U	0.937736	1.06405	Mann-Whitney U	0.937736	0.909468	Mann-Whitney U	0.937736	0.928652	Mann-Whitney U	0.937736
BCAT2	0.946671	Mann-Whitney U	0.41406	1.06948	Mann-Whitney U	0.769374	0.963501	Mann-Whitney U	0.769374	0.804987	Mann-Whitney U	0.769374	0.985352	Mann-Whitney U	0.769374
BCCIP	0.929402	Mann-Whitney U	0.414228	0.844865	Mann-Whitney U	0.874488	1.0753	Mann-Whitney U	0.874488	1.52788	Mann-Whitney U	0.874488	0.967904	Mann-Whitney U	0.874488
BCDIN3D	0.971291	Mann-Whitney U	0.414228	1.13054	Mann-Whitney U	0.931629	1.02127	Mann-Whitney U	0.931629	0.899961	Mann-Whitney U	0.931629	0.93017	Mann-Whitney U	0.931629
BCDIN3D-AS1	1.04002	Mann-Whitney U	0.414228	1.1096	Mann-Whitney U	0.751461	1.92633	Mann-Whitney U	0.751461	1.09529	Mann-Whitney U	0.751461	1.27539	Mann-Whitney U	0.751461
BCHE	0.97248	Mann-Whitney U	0.414228	0.635274	Mann-Whitney U	0.93184	1.70052	Mann-Whitney U	0.93184	0.543275	Mann-Whitney U	0.93184	1.43017	Mann-Whitney U	0.93184
BCKDHA	0.980232	Mann-Whitney U	0.414228	1.06578	Mann-Whitney U	0.910664	0.922314	Mann-Whitney U	0.910664	1.01301	Mann-Whitney U	0.910664	1.27557	Mann-Whitney U	0.910664
BCKDHB	0.963217	Mann-Whitney U	0.414228	0.745022	Mann-Whitney U	0.995768	1.18382	Mann-Whitney U	0.995768	1.08005	Mann-Whitney U	0.995768	1.19561	Mann-Whitney U	0.995768
BCKDK	0.977876	Mann-Whitney U	0.414228	1.10356	Mann-Whitney U	0.980076	1.10659	Mann-Whitney U	0.980076	0.90042	Mann-Whitney U	0.980076	0.907441	Mann-Whitney U	0.980076
BCL10	0.949285	Mann-Whitney U	0.414228	1.11338	Mann-Whitney U	0.668336	1.13055	Mann-Whitney U	0.668336	0.870348	Mann-Whitney U	0.668336	1.11152	Mann-Whitney U	0.668336
BCL11A	0.958533	Mann-Whitney U	0.414228	1.3953	Mann-Whitney U	0.911249	1.12416	Mann-Whitney U	0.911249	0.551549	Mann-Whitney U	0.911249	1.43149	Mann-Whitney U	0.911249
BCL11B	1.04703	Mann-Whitney U	0.414228	0.884722	Mann-Whitney U	0.967665	2.16519	Mann-Whitney U	0.967665	0.787906	Mann-Whitney U	0.967665	1.22009	Mann-Whitney U	0.967665
BCL2	1.01961	Mann-Whitney U	0.414228	0.968881	Mann-Whitney U	0.942958	1.12196	Mann-Whitney U	0.942958	0.822242	Mann-Whitney U	0.942958	1.22492	Mann-Whitney U	0.942958
BCL2A1	0.903421	Mann-Whitney U	0.414676	0.996998	Mann-Whitney U	0.706589	2.03708	Mann-Whitney U	0.706589	0.897152	Mann-Whitney U	0.706589	0.910543	Mann-Whitney U	0.706589
BCL2L1	0.974304	Mann-Whitney U	0.415341	0.867429	Mann-Whitney U	0.885119	1.24206	Mann-Whitney U	0.885119	1.00657	Mann-Whitney U	0.885119	1.00702	Mann-Whitney U	0.885119
BCL2L10	0.922442	Mann-Whitney U	0.415341	1.2018	Mann-Whitney U	0.56737	1.42223	Mann-Whitney U	0.56737	1.13132	Mann-Whitney U	0.56737	2.04511	Mann-Whitney U	0.56737
BCL2L11	0.990039	Mann-Whitney U	0.415341	0.876641	Mann-Whitney U	0.762817	1.32594	Mann-Whitney U	0.762817	0.694778	Mann-Whitney U	0.762817	1.11947	Mann-Whitney U	0.762817
BCL2L12	0.990337	Mann-Whitney U	0.415341	0.926621	Mann-Whitney U	0.940922	0.973078	Mann-Whitney U	0.940922	0.94851	Mann-Whitney U	0.940922	0.863426	Mann-Whitney U	0.940922
BCL2L13	0.92691	Mann-Whitney U	0.415341	1.05162	Mann-Whitney U	0.864449	0.917737	Mann-Whitney U	0.864449	0.830109	Mann-Whitney U	0.864449	0.827587	Mann-Whitney U	0.864449
BCL2L14	0.969694	Mann-Whitney U	0.415341	0.927569	Mann-Whitney U	0.947004	0.789771	Mann-Whitney U	0.947004	1.14843	Mann-Whitney U	0.947004	0.896728	Mann-Whitney U	0.947004
BCL2L15	0.905651	Mann-Whitney U	0.415341	0.685793	Mann-Whitney U	0.882329	1.9373	Mann-Whitney U	0.882329	0.454693	Mann-Whitney U	0.882329	0.927689	Mann-Whitney U	0.882329
BCL2L2	1.01151	Mann-Whitney U	0.415341	1.06005	Mann-Whitney U	0.893617	1.24159	Mann-Whitney U	0.893617	1.3034	Mann-Whitney U	0.893617	1.10787	Mann-Whitney U	0.893617
BCL2L2-PABPN1	1.00262	Mann-Whitney U	0.415641	0.923742	Mann-Whitney U	0.880077	1.21328	Mann-Whitney U	0.880077	1.14895	Mann-Whitney U	0.880077	0.902031	Mann-Whitney U	0.880077
BCL3	0.946189	Mann-Whitney U	0.415809	1.01567	Mann-Whitney U	0.893617	1.35392	Mann-Whitney U	0.893617	0.733731	Mann-Whitney U	0.893617	1.05916	Mann-Whitney U	0.893617
BCL6	0.957	Mann-Whitney U	0.415901	0.98896	Mann-Whitney U	0.704992	1.35791	Mann-Whitney U	0.704992	0.73755	Mann-Whitney U	0.704992	1.09067	Mann-Whitney U	0.704992
BCL6B	1.0348	Mann-Whitney U	0.415901	0.894865	Mann-Whitney U	0.98975	0.989198	Mann-Whitney U	0.98975	0.998886	Mann-Whitney U	0.98975	1.02587	Mann-Whitney U	0.98975
BCL7A	1.02475	Mann-Whitney U	0.415901	0.987763	Mann-Whitney U	0.731495	1.3016	Mann-Whitney U	0.731495	1.10824	Mann-Whitney U	0.731495	0.994515	Mann-Whitney U	0.731495
BCL7B	0.933933	Mann-Whitney U	0.415901	0.856317	Mann-Whitney U	0.0591757	1.11751	Mann-Whitney U	0.0591757	0.657965	Mann-Whitney U	0.0591757	0.782999	Mann-Whitney U	0.0591757
BCL7C	0.984783	Mann-Whitney U	0.416343	1.06196	Mann-Whitney U	0.921119	1.18935	Mann-Whitney U	0.921119	0.830763	Mann-Whitney U	0.921119	0.943144	Mann-Whitney U	0.921119
BCL9	0.976598	Mann-Whitney U	0.41655	1.15266	Mann-Whitney U	0.762556	0.960506	Mann-Whitney U	0.762556	0.943811	Mann-Whitney U	0.762556	0.883352	Mann-Whitney U	0.762556
BCL9L	0.873278	Mann-Whitney U	0.41655	0.832246	Mann-Whitney U	0.403377	1.23337	Mann-Whitney U	0.403377	0.747458	Mann-Whitney U	0.403377	0.699502	Mann-Whitney U	0.403377
BCLAF1	0.964856	Mann-Whitney U	0.41655	1.05469	Mann-Whitney U	0.860444	1.09677	Mann-Whitney U	0.860444	0.965929	Mann-Whitney U	0.860444	0.891246	Mann-Whitney U	0.860444
BCMO1	0.966632	Mann-Whitney U	0.41655	1.09403	Mann-Whitney U	0.777683	1.14116	Mann-Whitney U	0.777683	0.988952	Mann-Whitney U	0.777683	1.23249	Mann-Whitney U	0.777683
BCO2	1.00775	Mann-Whitney U	0.41655	1.0454	Mann-Whitney U	0.833591	1.53346	Mann-Whitney U	0.833591	0.81353	Mann-Whitney U	0.833591	1.1049	Mann-Whitney U	0.833591
BCOR	1.01856	Mann-Whitney U	0.41655	1.04814	Mann-Whitney U	0.930298	1.06061	Mann-Whitney U	0.930298	0.668349	Mann-Whitney U	0.930298	0.788083	Mann-Whitney U	0.930298
BCORL1	0.977867	Mann-Whitney U	0.417313	0.957194	Mann-Whitney U	0.920061	1.20633	Mann-Whitney U	0.920061	0.802357	Mann-Whitney U	0.920061	0.947951	Mann-Whitney U	0.920061
BCORP1		Mann-Whitney U	0.418193		Mann-Whitney U	0.651466		Mann-Whitney U	0.651466		Mann-Whitney U	0.651466		Mann-Whitney U	0.651466
BCR	0.949288	Mann-Whitney U	0.418447	1.20931	Mann-Whitney U	0.966261	1.05895	Mann-Whitney U	0.966261	0.80359	Mann-Whitney U	0.966261	1.01825	Mann-Whitney U	0.966261
BCRP1		Mann-Whitney U	0.418448		Mann-Whitney U	0.430273		Mann-Whitney U	0.430273		Mann-Whitney U	0.430273		Mann-Whitney U	0.430273
BCRP2	1.01837	Mann-Whitney U	0.418448	0.859271	Mann-Whitney U	0.949533	0.586948	Mann-Whitney U	0.949533	1.33012	Mann-Whitney U	0.949533	1.69433	Mann-Whitney U	0.949533
BCRP3	1.08908	Mann-Whitney U	0.418448	1.15384	Mann-Whitney U	0.618725	0.816662	Mann-Whitney U	0.618725	1.65212	Mann-Whitney U	0.618725	0.804297	Mann-Whitney U	0.618725
BCRP4		Mann-Whitney U	0.418448		Mann-Whitney U	0.5372		Mann-Whitney U	0.5372		Mann-Whitney U	0.5372		Mann-Whitney U	0.5372
BCRP5		Mann-Whitney U	0.418448		Mann-Whitney U	0.927265		Mann-Whitney U	0.927265		Mann-Whitney U	0.927265		Mann-Whitney U	0.927265
BCRP6		Mann-Whitney U	0.418448		Mann-Whitney U	0.809524		Mann-Whitney U	0.809524		Mann-Whitney U	0.809524		Mann-Whitney U	0.809524
BCRP7		Mann-Whitney U	0.418448		Mann-Whitney U	0.470828		Mann-Whitney U	0.470828		Mann-Whitney U	0.470828		Mann-Whitney U	0.470828
BCRP8		Mann-Whitney U	0.418448		Mann-Whitney U	0.930298		Mann-Whitney U	0.930298		Mann-Whitney U	0.930298		Mann-Whitney U	0.930298
BCS1L	1.02993	Mann-Whitney U	0.418448	0.932411	Mann-Whitney U	0.952005	1.14736	Mann-Whitney U	0.952005	1.05589	Mann-Whitney U	0.952005	1.08922	Mann-Whitney U	0.952005
BCYRN1	1.11016	Mann-Whitney U	0.418448	1.23328	Mann-Whitney U	0.650104	0.998442	Mann-Whitney U	0.650104	0.988712	Mann-Whitney U	0.650104	1.25276	Mann-Whitney U	0.650104
BDH1	1.03213	Mann-Whitney U	0.418448	1.11595	Mann-Whitney U	0.81732	0.932509	Mann-Whitney U	0.81732	1.03736	Mann-Whitney U	0.81732	1.08675	Mann-Whitney U	0.81732
BDH2	0.964778	Mann-Whitney U	0.418448	1.03536	Mann-Whitney U	0.858458	1.06669	Mann-Whitney U	0.858458	0.972969	Mann-Whitney U	0.858458	1.15694	Mann-Whitney U	0.858458
BDH2P1		Mann-Whitney U	0.418448		Mann-Whitney U	0.932778	inf	Mann-Whitney U	0.932778		Mann-Whitney U	0.932778		Mann-Whitney U	0.932778
BDKRB1	0.947068	Mann-Whitney U	0.418448	0.791708	Mann-Whitney U	0.901168	1.31073	Mann-Whitney U	0.901168	0.527479	Mann-Whitney U	0.901168	1.6164	Mann-Whitney U	0.901168
BDKRB2	1.02246	Mann-Whitney U	0.418448	1.12785	Mann-Whitney U	0.893617	1.26213	Mann-Whitney U	0.893617	0.632088	Mann-Whitney U	0.893617	1.18571	Mann-Whitney U	0.893617
BDNF	0.933999	Mann-Whitney U	0.418448	1.00348	Mann-Whitney U	0.804929	1.4231	Mann-Whitney U	0.804929	0.834199	Mann-Whitney U	0.804929	1.41405	Mann-Whitney U	0.804929
BDNF-AS	1.00309	Mann-Whitney U	0.418448	0.996052	Mann-Whitney U	0.893737	1.3164	Mann-Whitney U	0.893737	1.03899	Mann-Whitney U	0.893737	0.914208	Mann-Whitney U	0.893737
BDP1	1.05915	Mann-Whitney U	0.418448	1.09819	Mann-Whitney U	0.844781	1.23157	Mann-Whitney U	0.844781	0.870561	Mann-Whitney U	0.844781	1.24364	Mann-Whitney U	0.844781
BEAN1	0.974826	Mann-Whitney U	0.419762	0.832638	Mann-Whitney U	0.893617	1.16725	Mann-Whitney U	0.893617	0.941438	Mann-Whitney U	0.893617	1.15483	Mann-Whitney U	0.893617
BECN1	1.04092	Mann-Whitney U	0.419762	0.975141	Mann-Whitney U	0.919444	1.09183	Mann-Whitney U	0.919444	0.882115	Mann-Whitney U	0.919444	0.876562	Mann-Whitney U	0.919444
BECN1P1	0.770609	Mann-Whitney U	0.419762	0.861746	Mann-Whitney U	0.579108	0.917304	Mann-Whitney U	0.579108	0.492438	Mann-Whitney U	0.579108	0.966539	Mann-Whitney U	0.579108
BEGAIN	1.11418	Mann-Whitney U	0.419838	0.879102	Mann-Whitney U	0.88319	1.38218	Mann-Whitney U	0.88319	0.635674	Mann-Whitney U	0.88319	1.03131	Mann-Whitney U	0.88319
BEND2	0.854172	Mann-Whitney U	0.419838	0.882815	Mann-Whitney U	0.697542	2.35065	Mann-Whitney U	0.697542	0.879351	Mann-Whitney U	0.697542	0.490951	Mann-Whitney U	0.697542
BEND3	0.988427	Mann-Whitney U	0.419838	0.993829	Mann-Whitney U	0.986731	1.03054	Mann-Whitney U	0.986731	1.53291	Mann-Whitney U	0.986731	1.30324	Mann-Whitney U	0.986731
BEND3P2		Mann-Whitney U	0.419964		Mann-Whitney U	0.973503		Mann-Whitney U	0.973503		Mann-Whitney U	0.973503		Mann-Whitney U	0.973503
BEND3P3	0.947404	Mann-Whitney U	0.420078	0.890507	Mann-Whitney U	0.881928	1.50358	Mann-Whitney U	0.881928	0.819044	Mann-Whitney U	0.881928	1.87814	Mann-Whitney U	0.881928
BEND4	1.07037	Mann-Whitney U	0.420111	0.992019	Mann-Whitney U	0.890424	0.916114	Mann-Whitney U	0.890424	2.48843	Mann-Whitney U	0.890424	0.466918	Mann-Whitney U	0.890424
BEND5	0.895136	Mann-Whitney U	0.420111	1.19909	Mann-Whitney U	0.614104	0.950777	Mann-Whitney U	0.614104	0.853163	Mann-Whitney U	0.614104	1.38201	Mann-Whitney U	0.614104
BEND6	0.996955	Mann-Whitney U	0.420111	1.15829	Mann-Whitney U	0.938573	0.72915	Mann-Whitney U	0.938573	0.781529	Mann-Whitney U	0.938573	1.09286	Mann-Whitney U	0.938573
BEND7	0.961723	Mann-Whitney U	0.420324	0.952545	Mann-Whitney U	0.865834	0.882174	Mann-Whitney U	0.865834	1.24468	Mann-Whitney U	0.865834	1.01085	Mann-Whitney U	0.865834
BEST1	1.01948	Mann-Whitney U	0.420324	1.09349	Mann-Whitney U	0.971583	1.38815	Mann-Whitney U	0.971583	0.800099	Mann-Whitney U	0.971583	1.15359	Mann-Whitney U	0.971583
BEST2	0.806296	Mann-Whitney U	0.420324	1.09459	Mann-Whitney U	0.792553	1.26387	Mann-Whitney U	0.792553	1.47807	Mann-Whitney U	0.792553	0.764483	Mann-Whitney U	0.792553
BEST3	0.860363	Mann-Whitney U	0.420324	0.845975	Mann-Whitney U	0.606491	1.22865	Mann-Whitney U	0.606491	0.897629	Mann-Whitney U	0.606491	1.0286	Mann-Whitney U	0.606491
BEST4	0.946954	Mann-Whitney U	0.420324	0.785523	Mann-Whitney U	0.8176	1.8303	Mann-Whitney U	0.8176	0.488627	Mann-Whitney U	0.8176	1.10576	Mann-Whitney U	0.8176
BET1	0.993671	Mann-Whitney U	0.420324	1.05778	Mann-Whitney U	0.986731	1.13189	Mann-Whitney U	0.986731	0.617168	Mann-Whitney U	0.986731	0.759315	Mann-Whitney U	0.986731
BET1L	1.01452	Mann-Whitney U	0.420324	1.00042	Mann-Whitney U	0.93184	1.32549	Mann-Whitney U	0.93184	1.10063	Mann-Whitney U	0.93184	1.01882	Mann-Whitney U	0.93184
BEX1	1.12432	Mann-Whitney U	0.420324	1.08104	Mann-Whitney U	0.830195	1.52902	Mann-Whitney U	0.830195	0.830441	Mann-Whitney U	0.830195	0.83222	Mann-Whitney U	0.830195
BEX2	1.17448	Mann-Whitney U	0.421431	1.05708	Mann-Whitney U	0.2803	0.915509	Mann-Whitney U	0.2803	1.29976	Mann-Whitney U	0.2803	1.57161	Mann-Whitney U	0.2803
BEX4	1.05863	Mann-Whitney U	0.421445	1.15087	Mann-Whitney U	0.693175	1.1063	Mann-Whitney U	0.693175	1.4628	Mann-Whitney U	0.693175	1.09526	Mann-Whitney U	0.693175
BEX5	1.12268	Mann-Whitney U	0.421445	0.318401	Mann-Whitney U	0.798092	0.754387	Mann-Whitney U	0.798092	1.03635	Mann-Whitney U	0.798092	1.44711	Mann-Whitney U	0.798092
BFAR	0.979303	Mann-Whitney U	0.421516	0.977446	Mann-Whitney U	0.930298	1.26146	Mann-Whitney U	0.930298	0.719374	Mann-Whitney U	0.930298	1.00957	Mann-Whitney U	0.930298
BFSP1	1.00146	Mann-Whitney U	0.421516	1.04461	Mann-Whitney U	0.848274	1.44609	Mann-Whitney U	0.848274	0.833244	Mann-Whitney U	0.848274	0.864864	Mann-Whitney U	0.848274
BFSP2	0.968369	Mann-Whitney U	0.42188	1.23014	Mann-Whitney U	0.858458	2.28077	Mann-Whitney U	0.858458	0.596986	Mann-Whitney U	0.858458	1.7047	Mann-Whitney U	0.858458
BFSP2-AS1		Mann-Whitney U	0.421978		Mann-Whitney U	0.686587		Mann-Whitney U	0.686587		Mann-Whitney U	0.686587		Mann-Whitney U	0.686587
BGLAP	0.975134	Mann-Whitney U	0.422176	1.06852	Mann-Whitney U	0.992119	0.586566	Mann-Whitney U	0.992119	0.861823	Mann-Whitney U	0.992119	1.23812	Mann-Whitney U	0.992119
BGN	1.02828	Mann-Whitney U	0.422421	1.1442	Mann-Whitney U	0.780106	1.02342	Mann-Whitney U	0.780106	0.980685	Mann-Whitney U	0.780106	1.17818	Mann-Whitney U	0.780106
BHLHA15	0.897103	Mann-Whitney U	0.422892	1.06913	Mann-Whitney U	0.651056	1.1776	Mann-Whitney U	0.651056	0.999207	Mann-Whitney U	0.651056	0.518957	Mann-Whitney U	0.651056
BHLHA9	0.731541	Mann-Whitney U	0.422892	0.916034	Mann-Whitney U	0.717866	1.83543	Mann-Whitney U	0.717866	0.507658	Mann-Whitney U	0.717866	0	Mann-Whitney U	0.717866
BHLHB9	0.965031	Mann-Whitney U	0.42342	1.02028	Mann-Whitney U	0.789115	1.07173	Mann-Whitney U	0.789115	1.0928	Mann-Whitney U	0.789115	0.975423	Mann-Whitney U	0.789115
BHLHE22	0.979085	Mann-Whitney U	0.42342	0.82558	Mann-Whitney U	0.988772	1.70119	Mann-Whitney U	0.988772	0.693287	Mann-Whitney U	0.988772	1.22546	Mann-Whitney U	0.988772
BHLHE23	1.02209	Mann-Whitney U	0.423753	0.972343	Mann-Whitney U	0.964055	2.22196	Mann-Whitney U	0.964055	0.691852	Mann-Whitney U	0.964055	0.846517	Mann-Whitney U	0.964055
BHLHE40	0.996087	Mann-Whitney U	0.423753	1.05913	Mann-Whitney U	0.858458	1.07608	Mann-Whitney U	0.858458	0.760234	Mann-Whitney U	0.858458	0.864329	Mann-Whitney U	0.858458
BHLHE40-AS1	1.06847	Mann-Whitney U	0.423792	1.12506	Mann-Whitney U	0.789684	1.10956	Mann-Whitney U	0.789684	0.74219	Mann-Whitney U	0.789684	0.91768	Mann-Whitney U	0.789684
BHLHE41	1.01709	Mann-Whitney U	0.424041	1.5105	Mann-Whitney U	0.958619	1.00104	Mann-Whitney U	0.958619	0.883889	Mann-Whitney U	0.958619	1.41859	Mann-Whitney U	0.958619
BHMT	0.853927	Mann-Whitney U	0.424041	1.54261	Mann-Whitney U	0.527783	0.753254	Mann-Whitney U	0.527783	0.694911	Mann-Whitney U	0.527783	0.564769	Mann-Whitney U	0.527783
BHMT2	1.02001	Mann-Whitney U	0.424041	1.11823	Mann-Whitney U	0.988543	1.09629	Mann-Whitney U	0.988543	1.08475	Mann-Whitney U	0.988543	1.13144	Mann-Whitney U	0.988543
BICC1	1.02127	Mann-Whitney U	0.424041	0.951318	Mann-Whitney U	0.930298	0.8602	Mann-Whitney U	0.930298	0.813706	Mann-Whitney U	0.930298	1.1176	Mann-Whitney U	0.930298
BICD1	0.98071	Mann-Whitney U	0.424041	1.0569	Mann-Whitney U	0.947413	1.11213	Mann-Whitney U	0.947413	1.07953	Mann-Whitney U	0.947413	1.25986	Mann-Whitney U	0.947413
BICD2	1.00144	Mann-Whitney U	0.424041	0.998562	Mann-Whitney U	0.979719	1.30973	Mann-Whitney U	0.979719	0.686481	Mann-Whitney U	0.979719	0.934823	Mann-Whitney U	0.979719
BID	1.01929	Mann-Whitney U	0.424041	1.09594	Mann-Whitney U	0.893617	1.3202	Mann-Whitney U	0.893617	0.684948	Mann-Whitney U	0.893617	1.03963	Mann-Whitney U	0.893617
BIK	0.997464	Mann-Whitney U	0.424475	1.24932	Mann-Whitney U	0.999151	1.06812	Mann-Whitney U	0.999151	1.30392	Mann-Whitney U	0.999151	0.962175	Mann-Whitney U	0.999151
BIN1	0.946885	Mann-Whitney U	0.424546	1.02101	Mann-Whitney U	0.792553	1.24714	Mann-Whitney U	0.792553	0.9487	Mann-Whitney U	0.792553	1.00537	Mann-Whitney U	0.792553
BIN2	0.91665	Mann-Whitney U	0.424546	0.795969	Mann-Whitney U	0.752312	1.23355	Mann-Whitney U	0.752312	0.488618	Mann-Whitney U	0.752312	0.998363	Mann-Whitney U	0.752312
BIN2P1	1.0146	Mann-Whitney U	0.424546	1.11508	Mann-Whitney U	0.949228	1.04218	Mann-Whitney U	0.949228	0.882158	Mann-Whitney U	0.949228	1.46305	Mann-Whitney U	0.949228
BIN2P2		Mann-Whitney U	0.42524		Mann-Whitney U	0.462209	2.88475	Mann-Whitney U	0.462209		Mann-Whitney U	0.462209		Mann-Whitney U	0.462209
BIN3	1.01819	Mann-Whitney U	0.42524	1.04742	Mann-Whitney U	0.996447	1.21416	Mann-Whitney U	0.996447	0.755448	Mann-Whitney U	0.996447	1.16414	Mann-Whitney U	0.996447
BIRC2	0.969637	Mann-Whitney U	0.42524	0.964867	Mann-Whitney U	0.706174	1.12974	Mann-Whitney U	0.706174	0.811449	Mann-Whitney U	0.706174	0.867454	Mann-Whitney U	0.706174
BIRC3	0.97192	Mann-Whitney U	0.42524	1.01905	Mann-Whitney U	0.843498	1.44511	Mann-Whitney U	0.843498	0.88921	Mann-Whitney U	0.843498	1.04021	Mann-Whitney U	0.843498
BIRC5	1.08683	Mann-Whitney U	0.42524	0.68632	Mann-Whitney U	0.829791	1.14903	Mann-Whitney U	0.829791	0.484804	Mann-Whitney U	0.829791	1.12856	Mann-Whitney U	0.829791
BIRC6	1.03096	Mann-Whitney U	0.42524	0.940775	Mann-Whitney U	0.953028	1.21512	Mann-Whitney U	0.953028	0.843664	Mann-Whitney U	0.953028	1.0036	Mann-Whitney U	0.953028
BIRC6-AS1	1.62643	Mann-Whitney U	0.42524	0.962353	Mann-Whitney U	0.608106	0.360408	Mann-Whitney U	0.608106	1.30776	Mann-Whitney U	0.608106	2.78647	Mann-Whitney U	0.608106
BIRC7	1.0649	Mann-Whitney U	0.42524	1.00973	Mann-Whitney U	0.930298	2.0641	Mann-Whitney U	0.930298	0.786687	Mann-Whitney U	0.930298	1.68447	Mann-Whitney U	0.930298
BIRC8	0.762444	Mann-Whitney U	0.42524	1.0395	Mann-Whitney U	0.659378	1.10349	Mann-Whitney U	0.659378	1.40513	Mann-Whitney U	0.659378	0.979047	Mann-Whitney U	0.659378
BIVM	0.960713	Mann-Whitney U	0.42524	0.93588	Mann-Whitney U	0.937258	1.18543	Mann-Whitney U	0.937258	0.86837	Mann-Whitney U	0.937258	1.07826	Mann-Whitney U	0.937258
BLACE	0	Mann-Whitney U	0.42524	0	Mann-Whitney U	0.686641	1.4669	Mann-Whitney U	0.686641	inf	Mann-Whitney U	0.686641	0	Mann-Whitney U	0.686641
BLCAP	1.03013	Mann-Whitney U	0.42524	1.03336	Mann-Whitney U	0.874488	1.34466	Mann-Whitney U	0.874488	0.808821	Mann-Whitney U	0.874488	0.932875	Mann-Whitney U	0.874488
BLID	0.969616	Mann-Whitney U	0.42524	1.10022	Mann-Whitney U	0.899322	1.12181	Mann-Whitney U	0.899322	0.805436	Mann-Whitney U	0.899322	0.827063	Mann-Whitney U	0.899322
BLK	0.878253	Mann-Whitney U	0.42524	0.776848	Mann-Whitney U	0.776916	1.5153	Mann-Whitney U	0.776916	0.88548	Mann-Whitney U	0.776916	1.4304	Mann-Whitney U	0.776916
BLM	0.953046	Mann-Whitney U	0.42524	0.967183	Mann-Whitney U	0.596775	1.16129	Mann-Whitney U	0.596775	0.76742	Mann-Whitney U	0.596775	1.25763	Mann-Whitney U	0.596775
BLMH	0.995777	Mann-Whitney U	0.42524	1.02595	Mann-Whitney U	0.942187	1.23077	Mann-Whitney U	0.942187	0.734642	Mann-Whitney U	0.942187	0.970356	Mann-Whitney U	0.942187
BLNK	0.894258	Mann-Whitney U	0.42524	0.798012	Mann-Whitney U	0.178719	0.89694	Mann-Whitney U	0.178719	0.964573	Mann-Whitney U	0.178719	1.15515	Mann-Whitney U	0.178719
BLOC1S1	1.01192	Mann-Whitney U	0.42524	0.994081	Mann-Whitney U	0.844781	1.20366	Mann-Whitney U	0.844781	0.771599	Mann-Whitney U	0.844781	1.05892	Mann-Whitney U	0.844781
BLOC1S2	0.974643	Mann-Whitney U	0.42524	0.975559	Mann-Whitney U	0.797441	1.15814	Mann-Whitney U	0.797441	0.883283	Mann-Whitney U	0.797441	0.92187	Mann-Whitney U	0.797441
BLOC1S3	0.944218	Mann-Whitney U	0.42524	0.937443	Mann-Whitney U	0.670867	1.19487	Mann-Whitney U	0.670867	0.832199	Mann-Whitney U	0.670867	0.887248	Mann-Whitney U	0.670867
BLOC1S4	1.05595	Mann-Whitney U	0.42524	0.885015	Mann-Whitney U	0.596751	1.16973	Mann-Whitney U	0.596751	1.06116	Mann-Whitney U	0.596751	0.937703	Mann-Whitney U	0.596751
BLOC1S5	1.02432	Mann-Whitney U	0.425589	0.947333	Mann-Whitney U	0.98714	1.15224	Mann-Whitney U	0.98714	1.25693	Mann-Whitney U	0.98714	0.975298	Mann-Whitney U	0.98714
BLOC1S5-TXNDC5		Mann-Whitney U	0.425614		Mann-Whitney U	0.870542		Mann-Whitney U	0.870542		Mann-Whitney U	0.870542		Mann-Whitney U	0.870542
BLOC1S6	1.04305	Mann-Whitney U	0.425614	1.07778	Mann-Whitney U	0.641911	1.22248	Mann-Whitney U	0.641911	1.19804	Mann-Whitney U	0.641911	1.25245	Mann-Whitney U	0.641911
BLVRA	1.03717	Mann-Whitney U	0.425723	0.824602	Mann-Whitney U	0.751557	1.10319	Mann-Whitney U	0.751557	0.92523	Mann-Whitney U	0.751557	1.18063	Mann-Whitney U	0.751557
BLVRB	1.03552	Mann-Whitney U	0.42681	0.782407	Mann-Whitney U	0.964055	1.42904	Mann-Whitney U	0.964055	0.855417	Mann-Whitney U	0.964055	0.867657	Mann-Whitney U	0.964055
BLZF1	0.984556	Mann-Whitney U	0.42681	0.893895	Mann-Whitney U	0.7783	1.17635	Mann-Whitney U	0.7783	0.855516	Mann-Whitney U	0.7783	1.09684	Mann-Whitney U	0.7783
BLZF2P	0.846556	Mann-Whitney U	0.42681	0.965168	Mann-Whitney U	0.430517	1.21122	Mann-Whitney U	0.430517	1.24265	Mann-Whitney U	0.430517	1.04525	Mann-Whitney U	0.430517
BMF	0.929947	Mann-Whitney U	0.42681	1.05416	Mann-Whitney U	0.699938	1.15519	Mann-Whitney U	0.699938	0.728441	Mann-Whitney U	0.699938	0.949486	Mann-Whitney U	0.699938
BMI1	0.960383	Mann-Whitney U	0.42681	0.927862	Mann-Whitney U	0.69991	1.46006	Mann-Whitney U	0.69991	1.19068	Mann-Whitney U	0.69991	0.820178	Mann-Whitney U	0.69991
BMP1	1.01158	Mann-Whitney U	0.426959	0.938438	Mann-Whitney U	0.986731	1.06975	Mann-Whitney U	0.986731	0.775562	Mann-Whitney U	0.986731	1.04596	Mann-Whitney U	0.986731
BMP10	0.675519	Mann-Whitney U	0.426959	0.599068	Mann-Whitney U	0.429735	1.30702	Mann-Whitney U	0.429735	1.44992	Mann-Whitney U	0.429735	1.07585	Mann-Whitney U	0.429735
BMP15	0.824997	Mann-Whitney U	0.426959	1.31559	Mann-Whitney U	0.594266	0.689825	Mann-Whitney U	0.594266	0.833025	Mann-Whitney U	0.594266	1.57682	Mann-Whitney U	0.594266
BMP2	1.00237	Mann-Whitney U	0.426959	0.811494	Mann-Whitney U	0.967665	1.06429	Mann-Whitney U	0.967665	0.590453	Mann-Whitney U	0.967665	1.7249	Mann-Whitney U	0.967665
BMP2K	0.951997	Mann-Whitney U	0.42748	0.870862	Mann-Whitney U	0.910333	1.05063	Mann-Whitney U	0.910333	0.807218	Mann-Whitney U	0.910333	1.19179	Mann-Whitney U	0.910333
BMP2KL	1.00632	Mann-Whitney U	0.427517	1.04342	Mann-Whitney U	0.927342	1.68168	Mann-Whitney U	0.927342	0.85642	Mann-Whitney U	0.927342	0.922789	Mann-Whitney U	0.927342
BMP3	0.929074	Mann-Whitney U	0.427517	0.723362	Mann-Whitney U	0.67281	0.803131	Mann-Whitney U	0.67281	0.460461	Mann-Whitney U	0.67281	0.907176	Mann-Whitney U	0.67281
BMP4	0.92736	Mann-Whitney U	0.427782	0.986907	Mann-Whitney U	0.848818	1.2391	Mann-Whitney U	0.848818	0.766905	Mann-Whitney U	0.848818	0.990549	Mann-Whitney U	0.848818
BMP5	0.800099	Mann-Whitney U	0.42887	0.801198	Mann-Whitney U	0.78086	1.23594	Mann-Whitney U	0.78086	0.656961	Mann-Whitney U	0.78086	1.16357	Mann-Whitney U	0.78086
BMP6	1.16562	Mann-Whitney U	0.42887	0.609127	Mann-Whitney U	0.799798	1.02199	Mann-Whitney U	0.799798	1.41088	Mann-Whitney U	0.799798	1.41409	Mann-Whitney U	0.799798
BMP6P1		Mann-Whitney U	0.42887		Mann-Whitney U	0.576435		Mann-Whitney U	0.576435		Mann-Whitney U	0.576435		Mann-Whitney U	0.576435
BMP7	0.861819	Mann-Whitney U	0.42887	1.3363	Mann-Whitney U	0.567271	1.21396	Mann-Whitney U	0.567271	0.411514	Mann-Whitney U	0.567271	1.00619	Mann-Whitney U	0.567271
BMP8A	0.951155	Mann-Whitney U	0.42887	1.13969	Mann-Whitney U	0.860444	0.861926	Mann-Whitney U	0.860444	1.11004	Mann-Whitney U	0.860444	1.15129	Mann-Whitney U	0.860444
BMP8B	0.944654	Mann-Whitney U	0.42887	1.09333	Mann-Whitney U	0.898855	0.86042	Mann-Whitney U	0.898855	0.982656	Mann-Whitney U	0.898855	1.10886	Mann-Whitney U	0.898855
BMPER	0.965769	Mann-Whitney U	0.428927	1.11219	Mann-Whitney U	0.863146	1.6298	Mann-Whitney U	0.863146	0.633009	Mann-Whitney U	0.863146	0.77605	Mann-Whitney U	0.863146
BMPR1A	1.07216	Mann-Whitney U	0.428927	1.00432	Mann-Whitney U	0.873673	1.20228	Mann-Whitney U	0.873673	1.28418	Mann-Whitney U	0.873673	1.27067	Mann-Whitney U	0.873673
BMPR1APS1	0.921585	Mann-Whitney U	0.428927	1.25376	Mann-Whitney U	0.833091	0.567711	Mann-Whitney U	0.833091	1.12076	Mann-Whitney U	0.833091	1.10148	Mann-Whitney U	0.833091
BMPR1APS2	1.25636	Mann-Whitney U	0.429141		Mann-Whitney U	0.90194	1.60042	Mann-Whitney U	0.90194	inf	Mann-Whitney U	0.90194		Mann-Whitney U	0.90194
BMPR1B	1.02267	Mann-Whitney U	0.429141	0.969923	Mann-Whitney U	0.939932	0.683028	Mann-Whitney U	0.939932	1.35357	Mann-Whitney U	0.939932	0.384727	Mann-Whitney U	0.939932
BMPR2	0.981493	Mann-Whitney U	0.429141	1.06871	Mann-Whitney U	0.937969	1.2916	Mann-Whitney U	0.937969	0.82651	Mann-Whitney U	0.937969	0.846027	Mann-Whitney U	0.937969
BMS1	0.984042	Mann-Whitney U	0.429141	0.956046	Mann-Whitney U	0.96389	1.12897	Mann-Whitney U	0.96389	1.01383	Mann-Whitney U	0.96389	0.910031	Mann-Whitney U	0.96389
BMS1P1	1.08536	Mann-Whitney U	0.429735	1.15792	Mann-Whitney U	0.893617	1.08616	Mann-Whitney U	0.893617	1.1392	Mann-Whitney U	0.893617	1.09931	Mann-Whitney U	0.893617
BMS1P10	1.09829	Mann-Whitney U	0.429735	1.3104	Mann-Whitney U	0.600205	1.40293	Mann-Whitney U	0.600205	1.05699	Mann-Whitney U	0.600205	1.01557	Mann-Whitney U	0.600205
[truncated: 65,911 more rows]

## Sheet: Supplementary Table S3
Supplementary Table S3. quanTIseq results by tumor sites, organized by HSD3B1 genotypes
Prostate
	AA				AC				CC				Staistics
	Minimum (AA)	Median (AA)	Maximum (AA)	Percent Positive (AA)	Minimum (AC)	Median (AC)	Maximum (AC)	Percent Positive (AC)	Minimum (CC)	Median (CC)	Maximum (CC)	Percent Positive (CC)	q-value	Pairwise q-value (AA vs AC)	Pairwise q-value (AA vs CC)	Pairwise q-value (AC vs CC)
quantiseq-Tregs	0	0.00943068	0.103408	80.5643	0	0.0104063	0.186271	82.9572	0	0.0100733	0.0562202	84.9412	0.811009	0.825128	0.899579	0.899579
quantiseq-T cells CD8	0	0	0.185571	27.6385	0	0	0.0690307	27.8599	0	0	0.0474772	27.2941	0.939228	0.981995	0.899579	0.899579
quantiseq-Macrophages M2	0	0.0794307	0.445834	99.9478	0.0124308	0.0814786	0.273531	100	0.0113115	0.078912	0.289738	100	0.939228	0.899579	0.899579	0.899579
quantiseq-Monocytes	0	0	0.0369211	0.522466	0	0	0.0209509	0.311284	0	0	0.0920999	0.705882	0.863095	0.899579	0.899579	0.825128
quantiseq-Macrophages M1	0	0	0.117285	44.7753	0	0	0.106466	47.7821	0	0	0.0794403	47.2941	0.811009	0.825128	0.825128	0.899579
quantiseq-NK cells	0.00884489	0.0448007	0.119632	100	0.00887455	0.0446846	0.101156	100	0.0115843	0.0438205	0.114426	100	0.811009	0.899579	0.825128	0.899579
quantiseq-Neutrophils	0	0.0562724	0.50069	96.2382	0	0.0543473	0.331479	97.6654	0	0.0575982	0.517273	97.6471	0.939228	0.899579	0.899579	0.899579
quantiseq-T cells CD4	0	0	0.266954	15.465	0	0	0.246858	15.5642	0	0	0.16	14.8235	0.939228	0.981995	0.899579	0.899579
quantiseq-B cells	0.00317453	0.0462111	0.185685	100	0.00520672	0.0447937	0.163324	100	0.0107971	0.0424182	0.160556	100	0.00258512	0.298322	0.00284466	0.153327
quantiseq-Dendritic cells	0	0.015137	0.115788	72.8318	0	0.0178146	0.105149	75.2529	0	0.016621	0.118122	75.2941	0.230681	0.153327	0.825128	0.899579
Lymph Node
	AA				AC				CC				Staistics
	Minimum (AA)	Median (AA)	Maximum (AA)	Percent Positive (AA)	Minimum (AC)	Median (AC)	Maximum (AC)	Percent Positive (AC)	Minimum (CC)	Median (CC)	Maximum (CC)	Percent Positive (CC)	q-value	Pairwise q-value (AA vs AC)	Pairwise q-value (AA vs CC)	Pairwise q-value (AC vs CC)
quantiseq-B cells	0.00883226	0.0481858	0.297375	100	0.00818652	0.0424606	0.154699	100	0.0100179	0.0345416	0.164132	100	0.0115471	0.100788	0.0908621	0.467033
quantiseq-Macrophages M1	0	0	0.0732957	30	0	0	0.109225	30	0	0	0.0959489	36.2069	0.793456	0.985432	0.715974	0.715974
quantiseq-T cells CD4	0	0	0.500381	18.3333	0	0	0.345087	23.5	0	0	0.305381	17.2414	0.646072	0.470159	0.853179	0.589232
quantiseq-Tregs	0	0.00672266	0.190132	69.4444	0	0.00987137	0.0510669	74	0	0.00464632	0.0680541	70.6897	0.481415	0.467033	0.715974	0.467033
quantiseq-NK cells	0	0.0372605	0.100521	99.7222	0.0113272	0.0386315	0.0994049	100	0.00787415	0.0323513	0.0618174	100	0.186466	0.470159	0.467033	0.100788
quantiseq-T cells CD8	0	0	0.164054	31.3889	0	0	0.116342	35	0	0	0.186961	31.0345	0.774376	0.579861	0.985432	0.715974
quantiseq-Neutrophils	0	0.0403702	0.480628	90.2778	0	0.044571	0.376228	91	0	0.0557926	0.301422	87.931	0.186466	0.470159	0.163802	0.470159
quantiseq-Monocytes	0	0	0.0649382	0.833333	0	0	0.0385828	0.5	0	0	0	0	0.793456	0.75756	0.715974	0.715974
quantiseq-Macrophages M2	0.00790145	0.0742399	0.375083	100	0.0115678	0.0753667	0.453631	100	0.0227043	0.0708026	0.237553	100	0.774376	0.985432	0.600087	0.589232
quantiseq-Dendritic cells	0	0.0135758	0.0889362	69.1667	0	0.0151522	0.0994319	74.5	0	0.00916175	0.0582239	65.5172	0.481415	0.470159	0.669001	0.467033
Bone
	AA				AC				CC				Staistics
	Minimum (AA)	Median (AA)	Maximum (AA)	Percent Positive (AA)	Minimum (AC)	Median (AC)	Maximum (AC)	Percent Positive (AC)	Minimum (CC)	Median (CC)	Maximum (CC)	Percent Positive (CC)	q-value	Pairwise q-value (AA vs AC)	Pairwise q-value (AA vs CC)	Pairwise q-value (AC vs CC)
quantiseq-B cells	0.0113202	0.0410046	0.13035	100	0.00844667	0.0374355	0.137604	100	0.0148925	0.0424645	0.106978	100	0.919281	0.805396	0.805396	0.805396
quantiseq-Macrophages M1	0	0	0.0485404	36.2385	0	0	0.0729661	35.3846	0	0	0.0652236	30.9524	0.961791	0.909307	0.966345	0.972988
quantiseq-T cells CD4	0	0	0.244016	13.3028	0	0	0.111696	10.7692	0	0	0.0666812	21.4286	0.814975	0.805396	0.805396	0.805396
quantiseq-Tregs	0	0.00915558	0.121881	76.1468	0	0.0107579	0.174445	81.5385	0	0.0103942	0.153052	76.1905	0.919281	0.8862	0.805396	0.805396
quantiseq-NK cells	0.00871409	0.0363441	0.105111	100	0	0.0356896	0.0998596	99.2308	0.0124873	0.034449	0.102826	100	0.919281	0.805396	0.805396	0.972988
quantiseq-T cells CD8	0	0	0.0953978	28.4404	0	0	0.379547	31.5385	0	0	0.192134	33.3333	0.919281	0.805396	0.805396	0.805396
quantiseq-Neutrophils	0	0.0698841	0.420931	97.7064	0	0.0596827	0.273617	97.6923	0	0.0919561	0.232439	95.2381	0.621246	0.805396	0.805396	0.805396
quantiseq-Monocytes	0	0	0.0822023	2.75229	0	0	0.0534816	0.769231	0	0	0	0	0.814975	0.805396	0.805396	0.805396
quantiseq-Macrophages M2	0.0103598	0.0732472	0.273354	100	0.0169308	0.0740022	0.332486	100	0.0122123	0.0642691	0.184927	100	0.814975	0.805396	0.805396	0.805396
quantiseq-Dendritic cells	0	0.0155495	0.0855265	78.4404	0	0.0166483	0.0955573	83.0769	0	0.0165049	0.0670395	85.7143	0.919281	0.805396	0.805396	0.966345
Liver
	AA				AC				CC				Staistics
	Minimum (AA)	Median (AA)	Maximum (AA)	Percent Positive (AA)	Minimum (AC)	Median (AC)	Maximum (AC)	Percent Positive (AC)	Minimum (CC)	Median (CC)	Maximum (CC)	Percent Positive (CC)	q-value	Pairwise q-value (AA vs AC)	Pairwise q-value (AA vs CC)	Pairwise q-value (AC vs CC)
quantiseq-B cells	0.0102254	0.0314695	0.0950058	100	0.013706	0.0315947	0.0755903	100	0.0102171	0.0307896	0.115305	100	0.799729	0.968428	0.761524	0.726585
quantiseq-Macrophages M1	0	0.00371791	0.0599833	60.3053	0	0.00750831	0.0879122	68.1159	0	0.00594751	0.063849	57.1429	0.26692	0.255978	0.696781	0.968428
quantiseq-T cells CD4	0	0	0.0741652	12.9771	0	0	0.0923174	13.0435	0	0	0.128128	32.1429	0.131571	0.968428	0.102767	0.214159
quantiseq-Tregs	0	0.0019481	0.0655446	55.7252	0	0.004796	0.0621835	60.8696	0	0.00546906	0.0418654	71.4286	0.26692	0.600793	0.255978	0.696781
quantiseq-NK cells	0.0128075	0.0391433	0.114252	100	0.0140813	0.0429403	0.0766301	100	0.0200947	0.0365263	0.0712035	100	0.680805	0.696781	0.7969	0.62094
quantiseq-T cells CD8	0	0	0.0342826	13.7405	0	0	0.141795	11.5942	0	0	0.0288846	35.7143	0.0713853	0.801695	0.0809415	0.0809415
quantiseq-Neutrophils	0	0.0444501	0.28286	92.3664	0	0.0454956	0.385756	86.9565	0	0.055969	0.211006	96.4286	0.680805	0.7969	0.726585	0.687891
quantiseq-Monocytes	0	0	0.00572473	0.763359	0	0	0.0391336	1.44928	0	0	0.0752964	3.57143	0.680805	0.801695	0.62094	0.761524
quantiseq-Macrophages M2	0	0.0533808	0.277746	99.2366	0.00788901	0.0528163	0.17716	100	0.0159333	0.0629504	0.18762	100	0.799729	0.84358	0.761524	0.84358
quantiseq-Dendritic cells	0	0.0168418	0.0953605	75.5725	0	0.024862	0.0859965	84.058	0	0.0177098	0.0502472	71.4286	0.26692	0.316743	0.784141	0.316743
Lung
	AA				AC				CC				Staistics
	Minimum (AA)	Median (AA)	Maximum (AA)	Percent Positive (AA)	Minimum (AC)	Median (AC)	Maximum (AC)	Percent Positive (AC)	Minimum (CC)	Median (CC)	Maximum (CC)	Percent Positive (CC)	q-value	Pairwise q-value (AA vs AC)	Pairwise q-value (AA vs CC)	Pairwise q-value (AC vs CC)
quantiseq-B cells	0.00930158	0.0538142	0.134191	100	0.0118589	0.0455912	0.158854	100	0.0167633	0.0351171	0.0982811	100	0.323542	1	0.407813	0.407813
quantiseq-Macrophages M1	0	0.00306408	0.0874296	59.5238	0	0	0.0872915	48	0	0	0.0320203	43.75	0.861082	0.897661	0.948007	1
quantiseq-T cells CD4	0	0	0.0929913	30.9524	0	0	0.0445736	24	0	0	0.0357058	6.25	0.350216	0.853985	0.407813	0.688771
quantiseq-Tregs	0	0.0216523	0.167989	92.8571	0	0.0165073	0.0431139	84	0	0.0129783	0.102092	93.75	0.323542	0.407813	0.647339	1
quantiseq-NK cells	0.011978	0.0391815	0.0708113	100	0.013253	0.0423434	0.0749063	100	0.0200365	0.034952	0.0636361	100	0.759435	0.853985	0.83662	0.694252
quantiseq-T cells CD8	0	0	0.0548731	28.5714	0	0	0.0210976	32	0	0	0.00807294	18.75	0.767259	0.987763	0.753983	0.697119
quantiseq-Neutrophils	0	0.0580572	0.465642	92.8571	0.00399749	0.0496935	0.214899	100	0	0.045852	0.358077	87.5	0.90966	0.987763	0.987763	0.987763
quantiseq-Monocytes	0	0	0	0	0	0	0	0	0	0	0	0
quantiseq-Macrophages M2	0.0303094	0.0724127	0.269382	100	0.0353849	0.105917	0.181148	100	0.032218	0.0745745	0.260889	100	0.323542	0.292994	0.987763	0.697119
quantiseq-Dendritic cells	0	0.00895062	0.171537	76.1905	0	0.0065033	0.0541347	64	0	0.0168136	0.0913319	56.25	0.824349	0.753983	1	0.959217
